# Supplementary material for: Mapping the intersection of HIV and Alzheimer’s disease: a bibliometric analysis of emerging research trends
Source: Front Neurol. 2025 Apr 29;16:1568022. doi: 10.3389/fneur.2025.1568022 (PMC12071089; doi:10.3389/fneur.2025.1568022)
Supplement: Supplementary file 1 [file Table_1.xls]

## Sheet: download_4906
FN Clarivate Analytics Web of Science
VR 1.0
PT J
AU Shapshak, P
Kangueane, P
Fujimura, RK
Commins, D
Chiappelli, F
Singer, E
Levine, AJ
Minagar, A
Novembre, FJ
Somboonwit, C
Nath, A
Sinnott, JT
AF Shapshak, Paul
Kangueane, Pandjassarame
Fujimura, Robert K.
Commins, Deborah
Chiappelli, Francesco
Singer, Elyse
Levine, Andrew J.
Minagar, Alireza
Novembre, Francis J.
Somboonwit, Charurut
Nath, Avindra
Sinnott, John T.
TI Editorial NeuroAIDS review
SO AIDS
LA English
DT Review
DE animal models; evolution; gene expression; genetics; HIV-associated
neurocognitive disorder; HIV-1; molecular therapy; NeuroAIDS; vaccines;
virus load
ID HUMAN-IMMUNODEFICIENCY-VIRUS; CENTRAL-NERVOUS-SYSTEM;
BLOOD-BRAIN-BARRIER; HIV PROTEASE INHIBITORS; NECROSIS-FACTOR-ALPHA;
TYPE-1 TAT PROTEIN; CEREBROSPINAL-FLUID; NEURONAL INJURY;
ALZHEIMERS-DISEASE; P-GLYCOPROTEIN
C1 [Shapshak, Paul; Somboonwit, Charurut; Sinnott, John T.] Univ S Florida, Coll Med, Dept Internal Med, Tampa Gen Hosp,Div Infect Dis, Tampa, FL 33612 USA.
[Shapshak, Paul] Univ S Florida, Coll Med, Dept Psychiat & Behav Med, Tampa, FL USA.
[Kangueane, Pandjassarame] Biomed Informat, Pondicherry, India.
[Kangueane, Pandjassarame] AIMST Univ, Kedha, Malaysia.
[Fujimura, Robert K.] Puget Sound Healthcare Syst, Vet Adm, Geriatr Res Educ Ctr, Seattle, WA USA.
[Fujimura, Robert K.] Puget Sound Healthcare Syst, Vet Adm, Ctr Clin, Seattle, WA USA.
[Commins, Deborah] Univ So Calif, Keck Sch Med, Dept Pathol, Los Angeles, CA 90033 USA.
[Chiappelli, Francesco] Univ Calif Los Angeles, Sch Dent, Div Oral Biol & Med, Los Angeles, CA 90024 USA.
[Singer, Elyse; Levine, Andrew J.] Univ Calif Los Angeles, Sch Med, Dept Neurol, Westwood, CA USA.
[Singer, Elyse; Levine, Andrew J.] Univ Calif Los Angeles, Sch Med, Natl Neurol AIDS Bank, Westwood, CA USA.
[Minagar, Alireza] Louisiana State Univ, Hlth Sci Ctr, Dept Neurol, Shreveport, LA 71105 USA.
[Novembre, Francis J.] Emory Univ, Yerkes Natl Primate Res Ctr, Atlanta, GA 30322 USA.
[Somboonwit, Charurut; Sinnott, John T.] Hillsborough Hlth Dept, Clin Res Unit, Tampa, FL USA.
[Nath, Avindra] Johns Hopkins Sch Med, Dept Neurol, Baltimore, MD USA.
C3 State University System of Florida; University of South Florida; Tampa
General Hospital; State University System of Florida; University of
South Florida; AIMST University; Geriatric Research Education & Clinical
Center; University of Southern California; University of California
System; University of California Los Angeles; University of California
System; University of California Los Angeles; University of California
Los Angeles Medical Center; David Geffen School of Medicine at UCLA;
University of California System; University of California Los Angeles;
University of California Los Angeles Medical Center; David Geffen School
of Medicine at UCLA; Louisiana State University System; Louisiana State
University Health Sciences Center at Shreveport; Emory University; Johns
Hopkins University; Johns Hopkins Medicine
RP Shapshak, P (corresponding author), Univ S Florida Hlth, Tampa Gen Hosp, Div Infect Dis, 2 Columbia Dr, Tampa, FL 33606 USA.
EM pshapshak@gmail.com
RI Levine, Andrew/ABD-7628-2021; Sinnott, John/A-7782-2015; Kangueane,
Pandjassarame/A-4698-2011
OI Singer, Elyse/0000-0001-9166-6534; Kangueane,
Pandjassarame/0000-0001-8978-4136
FU NIH [AI07126, CA16042, DA07683, DA10442, NS038841, MH083500, DA026099];
Alzheimer Association; University of California Senate; National Cancer
Institute [P30CA016042] Funding Source: NIH RePORTER; National Institute
of Mental Health; National Institute on Drug Abuse; National Institute
of Neurological Disorders and Stroke [U24MH100929] Funding Source: NIH
RePORTER
FX We apologize to our colleagues in that although there is a wealth of
critical contributions to NeuroAIDS research, many could not be included
because of limitations in the scope of this review. We also wish to
express our appreciation to the Editors for their advice. Gopichandran
Sowmya (Biomedical Informatics Society, India) is acknowledged for her
assistance. Support for this work included NIH Grants: F.C. - Alzheimer
Association, University of California Senate, NIH AI07126, CA16042,
DA07683, and DA10442; E. S., A. L., D. C., and P.S. - NIH NS038841,
ES-NIH MH083500, AL-NIH DA026099.
CR Agopian K, 2007, VIROLOGY, V358, P119, DOI 10.1016/j.virol.2006.07.053
Agrawal L, 2006, GENE THER, V13, P1645, DOI 10.1038/sj.gt.3302821
Albright AV, 2004, J NEUROIMMUNOL, V157, P27, DOI 10.1016/j.jneuroim.2004.09.007
Alter Galit, 2009, Hum Vaccin, V5, P119
Ancuta P, 2008, PLOS ONE, V3, DOI 10.1371/journal.pone.0002516
[Anonymous], 2009, MMWR RECOMM REP
Anthony IC, 2006, ACTA NEUROPATHOL, V111, P529, DOI 10.1007/s00401-006-0037-0
Antinori A, 2007, NEUROLOGY, V69, P1789, DOI 10.1212/01.WNL.0000287431.88658.8b
Antinori A, 2005, CLIN INFECT DIS, V41, P1787, DOI 10.1086/498310
Arendt G, 2007, J NEUROVIROL, V13, P225, DOI 10.1080/13550280701315355
AUER RN, 2002, GREENFIELDS NEUROPAT, P233
Babiker AG, 2001, J CLIN EPIDEMIOL, V54, pS16, DOI 10.1016/S0895-4356(01)00456-5
Baldwin SA, 2004, PFLUG ARCH EUR J PHY, V447, P735, DOI 10.1007/s00424-003-1103-2
Bass Emily, 2009, BETA, V21, P24
Bell JE, 1998, BRAIN, V121, P2043, DOI 10.1093/brain/121.11.2043
Bezzi P, 2001, NAT NEUROSCI, V4, P702, DOI 10.1038/89490
Bhaskaran K, 2008, ANN NEUROL, V63, P213, DOI 10.1002/ana.21225
Borjabad A., 2009, J Neuroimmune Pharmacol
BOUSMAN CA, 2010, NEUROBEHAV HIV MED, V2, P1
Boven LA, 1999, FEMS IMMUNOL MED MIC, V26, P243, DOI 10.1111/j.1574-695X.1999.tb01395.x
Bruce-Keller AJ, 2008, GLIA, V56, P1414, DOI 10.1002/glia.20708
Burkala EJ, 2005, AIDS, V19, P675, DOI 10.1097/01.aids.0000166090.31693.aa
Burt TD, 2008, P NATL ACAD SCI USA, V105, P8718, DOI 10.1073/pnas.0803526105
Caragounis EC, 2008, ACTA NEUROL SCAND, V117, P108, DOI 10.1111/j.1600-0404.2007.00914.x
Cash WJ, 2010, QJM-INT J MED, V103, P9, DOI 10.1093/qjmed/hcp152
Chana G, 2006, NEUROLOGY, V67, P1486, DOI 10.1212/01.wnl.0000240066.02404.e6
Chang J, 1998, AIDS RES HUM RETROV, V14, P25, DOI 10.1089/aid.1998.14.25
Chiappelli F, 2008, BIOINFORMATION, V3, P47, DOI 10.6026/97320630003047
Cinque P, 2002, J NEUROVIROL, V8, P122, DOI 10.1080/13550280290167957
Cole MA, 2007, J INT NEUROPSYCH SOC, V13, P549, DOI 10.1017/S135561770707066X
Corder EH, 1998, NAT MED, V4, P1182, DOI 10.1038/2677
Couzigou C, 2009, CLIN INFECT DIS, V48, pe62, DOI 10.1086/597109
Cysique LA, 2004, J NEUROVIROL, V10, P350, DOI 10.1080/13550280490521078
De Groot AS, 2005, VACCINE, V23, P2136, DOI 10.1016/j.vaccine.2005.01.097
De Luca A, 2002, NEUROLOGY, V59, P342, DOI 10.1212/WNL.59.3.342
Descamps Mjl, 2008, J HIV Ther, V13, P55
Dewhurst S, 2007, J NEUROIMMUNE PHARM, V2, P93, DOI 10.1007/s11481-006-9051-1
Dhillon NK, 2007, J NEUROVIROL, V13, P483, DOI 10.1080/13550280701528684
Diaz-Arrastia R, 2004, J NEUROVIROL, V10, P67, DOI 10.1080/13550280490270770
Diesing Thomas S, 2002, AIDS Read, V12, P358
Dreibelbis JE, 2010, NEUROL CLIN, V28, P37, DOI 10.1016/j.ncl.2009.09.005
Dubois B, 2007, LANCET NEUROL, V6, P734, DOI 10.1016/S1474-4422(07)70178-3
Dumond JB, 2010, CLIN PHARMACOL THER, V87, P735, DOI 10.1038/clpt.2009.253
Dunlop O, 1997, ACTA NEUROL SCAND, V95, P315, DOI 10.1111/j.1600-0404.1997.tb00217.x
Eilers M, 2008, EXP BIOL MED, V233, P1149, DOI 10.3181/0802-RM-59
Erichsen D, 2003, J NEUROIMMUNOL, V138, P144, DOI 10.1016/S0165-5728(03)00117-6
Everall I, 2009, J NEUROVIROL, V15, P360, DOI 10.3109/13550280903131915
Fellay J, 2009, PLOS GENET, V5, DOI 10.1371/journal.pgen.1000791
FERNANDEZ F, 2006, PSYCHIAT ASPECTS HIV
Ferris MJ, 2008, NEUROSCI BIOBEHAV R, V32, P883, DOI 10.1016/j.neubiorev.2008.01.004
Fiala M, 2005, J NEUROVIROL, V11, P281, DOI 10.1080/13550280590952835
Fine SM, 1996, J BIOL CHEM, V271, P15303, DOI 10.1074/jbc.271.26.15303
Foudraine NA, 1998, LANCET, V351, P1547, DOI 10.1016/S0140-6736(98)07333-4
Fox HS, 2002, J NEUROVIROL, V8, P155, DOI 10.1080/13550280290049714
Fujimoto H, 2009, BIOL PHARM BULL, V32, P1588, DOI 10.1248/bpb.32.1588
Fujimura RK, 1997, J ACQ IMMUN DEF SYND, V16, P146, DOI 10.1097/00042560-199711010-00002
FUJIMURA RK, 2005, NEUROAIDS, P101
Fujimura Robert K, 2004, J NeuroAIDS, V2, P45, DOI 10.1300/J128v02n04_04
Galey D, 2003, J NEUROVIROL, V9, P358, DOI 10.1080/13550280390201119
Gaskill PJ, 2009, AM J PATHOL, V175, P1148, DOI 10.2353/ajpath.2009.081067
Geschwind DH, 2003, LANCET NEUROL, V2, P275, DOI 10.1016/S1474-4422(03)00379-X
Ghafouri M, 2006, RETROVIROLOGY, V3, DOI 10.1186/1742-4690-3-28
Gibbs JE, 2003, J NEUROCHEM, V84, P725, DOI 10.1046/j.1471-4159.2003.01560.x
GOLLAPUDI S, 1990, BIOCHEM BIOPH RES CO, V171, P1002, DOI 10.1016/0006-291X(90)90783-J
Gonzalez E, 2002, P NATL ACAD SCI USA, V99, P13795, DOI 10.1073/pnas.202357499
GOODKIN K, 2006, PSYCHIAT ASPECTS HIV, P11
GOODKIN K, 2008, SPECTRUM NEUROAIDS D
Gupta A, 2004, J PHARMACOL EXP THER, V310, P334, DOI 10.1124/jpet.104.065342
Hanson LR, 2007, J NEUROIMMUNE PHARM, V2, P81, DOI 10.1007/s11481-006-9039-x
HARPER C, 2002, GREENFIELDS NEUROPAT, P607
Harrod SB, 2008, PHARMACOL BIOCHEM BE, V90, P723, DOI 10.1016/j.pbb.2008.05.020
Hartmann K, 1998, VET J, V155, P123, DOI 10.1016/S1090-0233(98)80008-7
Haughey NJ, 2004, ANN NEUROL, V55, P257, DOI 10.1002/ana.10828
Herbeck JT, 2006, J VIROL, V80, P1637, DOI 10.1128/JVI.80.4.1637-1644.2006
Hightower GK, 2009, VIROLOGY, V394, P243, DOI 10.1016/j.virol.2009.08.007
HURWITZ AA, 1995, J NEUROIMMUNOL, V57, P193, DOI 10.1016/0165-5728(95)00011-P
Infanti JL, 2008, J NEUROSCI NURS, V40, P362, DOI 10.1097/01376517-200812000-00009
Ironson G, 2005, AIDS CARE, V17, P222, DOI 10.1080/09540120512331326365
JANSSEN RS, 1991, NEUROLOGY, V41, P778
Jung N, 2008, DRUG METAB DISPOS, V36, P1616, DOI 10.1124/dmd.108.020826
Kangueane P, 2008, SPECTRUM NEUROAIDS D, P105
Kaplan Jonathan E., 2009, Morbidity and Mortality Weekly Report, V58, P1
Kaul M, 2001, NATURE, V410, P988, DOI 10.1038/35073667
Khanlou N, 2009, J NEUROVIROL, V15, P131, DOI 10.1080/13550280802578075
Kim AE, 1998, J PHARMACOL EXP THER, V286, P1439
Kim BO, 2003, AM J PATHOL, V162, P1693, DOI 10.1016/S0002-9440(10)64304-0
Kim MT, 2003, ADDICT BEHAV, V28, P795, DOI 10.1016/S0306-4603(01)00277-5
Klunder AD, 2008, NEUROREPORT, V19, P1655, DOI 10.1097/WNR.0b013e328311d374
Koff WC, 2010, NEW ENGL J MED, V363, DOI 10.1056/NEJMp1007629
KORBER BTM, 1995, NATURE, V378, P242, DOI 10.1038/378242a0
Kuczenski R, 2007, EXP NEUROL, V207, P42, DOI 10.1016/j.expneurol.2007.05.023
Learn GH, 1996, J VIROL, V70, P5720, DOI 10.1128/JVI.70.8.5720-5730.1996
Lee K, 2010, BMC NEUROL, V10, DOI 10.1186/1471-2377-10-44
Lee LS, 2010, ANTIVIR THER, V15, P275, DOI 10.3851/IMP1505
Lee YW, 2001, J NEUROSCI RES, V66, P583, DOI 10.1002/jnr.1248
Letendre S, 2008, ARCH NEUROL-CHICAGO, V65, P65, DOI 10.1001/archneurol.2007.31
Letendre SL, 2007, CLIN INFECT DIS, V45, P1511, DOI 10.1086/523002
Letendre Scott L, 2010, Top HIV Med, V18, P45
Levine Andrew J, 2009, Neurobehav HIV Med, V1, P1
Levine AJ, 2009, AIDS BEHAV, V13, P118, DOI 10.1007/s10461-008-9360-x
Li Y, 2002, J INFECT DIS, V185, P118, DOI 10.1086/338011
Liang H, 2008, AM J PATHOL, V172, P1617, DOI 10.2353/ajpath.2008.070971
Liu P, 2006, J NEUROVIROL, V12, P307, DOI 10.1080/13550280600889575
Louboutin JP, 2007, GENE THER, V14, P1650, DOI 10.1038/sj.gt.3303030
Lu Yuanan, 2009, V515, P177, DOI 10.1007/978-1-59745-559-6_12
Mahajan SD, 2008, J CLIN IMMUNOL, V28, P528, DOI 10.1007/s10875-008-9208-1
Maingat F, 2009, J NEUROSCI, V29, P8429, DOI 10.1523/JNEUROSCI.5818-08.2009
MARRA CM, 1995, ARCH NEUROL-CHICAGO, V52, P68, DOI 10.1001/archneur.1995.00540250072015
Marra CM, 2003, NEUROLOGY, V60, P1388, DOI 10.1212/01.WNL.0000058768.73358.1A
Marraa CM, 2009, AIDS, V23, P1359, DOI 10.1097/QAD.0b013e32832c4152
Masliah E, 2004, J NEUROIMMUNOL, V157, P163, DOI 10.1016/j.jneuroim.2004.08.026
McArthur JC, 2004, ARCH NEUROL-CHICAGO, V61, P1687, DOI 10.1001/archneur.61.11.1687
McKeith IG, 2005, NEUROLOGY, V65, P1863, DOI 10.1212/01.wnl.0000187889.17253.b1
Mefford ME, 2008, AIDS RES HUM RETROV, V24, P1215, DOI 10.1089/aid.2008.0009
Michaud J, 2001, J NEUROPATH EXP NEUR, V60, P574, DOI 10.1093/jnen/60.6.574
Minagar A, 2002, J NEUROL SCI, V202, P13, DOI 10.1016/S0022-510X(02)00207-1
Minagar A, 2004, J NEUROL SCI, V224, P3, DOI 10.1016/j.jns.2004.06.007
MINAGAR A, 2006, NEURO AIDS
Minagar A, 2008, MOL DIAGN THER, V12, P25, DOI 10.1007/BF03256266
Minuesa G, 2008, J PHARMACOL EXP THER, V324, P558, DOI 10.1124/jpet.107.131482
Mohanapriya A, 2010, BIOINFORMATION, V4, P300, DOI 10.6026/97320630004300
MORRIS KA, 2010, HIV MED, V2, P59, DOI DOI 10.2147/NBHIV.S7167
Nair MPN, 2005, J IMMUNOL, V174, P6617, DOI 10.4049/jimmunol.174.11.6617
Nath A, 1999, J BIOL CHEM, V274, P17098, DOI 10.1074/jbc.274.24.17098
NAVIA BA, 1986, ANN NEUROL, V19, P517, DOI 10.1002/ana.410190602
Nicolini A, 2001, J NEUROCHEM, V79, P713, DOI 10.1046/j.1471-4159.2001.00568.x
Novembre FJ, 1998, J VIROL, V72, P8841, DOI 10.1128/JVI.72.11.8841-8851.1998
Ohagen A, 2003, J VIROL, V77, P12336, DOI 10.1128/JVI.77.22.12336-12345.2003
Pemberton LA, 2008, HIV MED, V9, P677, DOI 10.1111/j.1468-1293.2008.00614.x
Perloff MD, 2007, J PHARM PHARMACOL, V59, P947, DOI 10.1211/jpp.59.7.0006
Petersen RC, 2005, ARCH NEUROL-CHICAGO, V62, P1160, DOI 10.1001/archneur.62.7.1160
Petersen RC, 2006, ARCH NEUROL-CHICAGO, V63, P665, DOI 10.1001/archneur.63.5.665
Peterson PK, 1999, NEUROPHARMACOLOGY, V38, P273, DOI 10.1016/S0028-3908(98)00167-1
Petito CK, 1999, J NEUROVIROL, V5, P327, DOI 10.3109/13550289909029474
Petito CK, 1999, J NEUROVIROL, V5, P670, DOI 10.3109/13550289909021295
PETITO CK, 2003, PRINCIPLES PRACTICE, P95
Pillai SK, 2006, BRAIN, V129, P1872, DOI 10.1093/brain/awl136
Pomara N, 2008, PSYCHOPHARMACOLOGY, V201, P125, DOI 10.1007/s00213-008-1253-1
Portegies P, 2004, EUR J NEUROL, V11, P297, DOI 10.1111/j.1468-1331.2004.00856.x
Power C, 2009, CAN J NEUROL SCI, V36, P285, DOI 10.1017/S0317167100007009
Price P, 2004, AIDS, V18, P1495, DOI 10.1097/01.aids.0000131352.06784.c6
Price RW, 2008, ANTIVIR THER, V13, P369
Pulliam L, 2009, J NEUROIMMUNE PHARM, V4, P213, DOI 10.1007/s11481-009-9151-9
Quasney MW, 2001, ANN NEUROL, V50, P157, DOI 10.1002/ana.1284
Rerks-Ngarm S, 2009, NEW ENGL J MED, V361, P2209, DOI 10.1056/NEJMoa0908492
RESNICK L, 1988, NEUROLOGY, V38, P9, DOI 10.1212/WNL.38.1.9
Reynolds JL, 2006, BRAIN RES, V1123, P226, DOI 10.1016/j.brainres.2006.09.034
Roberts ES, 2003, AM J PATHOL, V162, P2041, DOI 10.1016/S0002-9440(10)64336-2
Rogers TJ, 2003, TRENDS IMMUNOL, V24, P116, DOI 10.1016/S1471-4906(03)00003-6
ROMAN GC, 1993, NEUROLOGY, V43, P250, DOI 10.1212/WNL.43.2.250
Romano G, 2005, DRUG NEWS PERSPECT, V18, P311, DOI 10.1358/dnp.2005.18.5.917326
Sacktor N, 2001, NEUROLOGY, V57, P542, DOI 10.1212/WNL.57.3.542
Sagot-Lerolle N, 2008, AIDS, V22, P1125, DOI 10.1097/QAD.0b013e3282fd6ddc
SAITO Y, 2007, NEUROPATHOLOGY, V6, P58
Salemi M, 2005, J VIROL, V79, P11343, DOI 10.1128/JVI.79.17.11343-11352.2005
Samikkannu T, 2009, AIDS RES HUM RETROV, V25, P329, DOI 10.1089/aid.2008.0225
Samson M, 1996, NATURE, V382, P722, DOI 10.1038/382722a0
Schifitto G, 2007, NEUROLOGY, V69, P1314, DOI 10.1212/01.wnl.0000268487.78753.0f
Schifitto G, 2006, NEUROLOGY, V66, P919, DOI 10.1212/01.wnl.0000204294.28189.03
Schifitto G, 2007, AIDS, V21, P1877, DOI 10.1097/QAD.0b013e32813384e8
Shapshak P, 2004, FRONT BIOSCI-LANDMRK, V9, P1073, DOI 10.2741/1271
Shapshak P, 2005, CUR CLIN NEUROL, P305
Shapshak P, 1999, AIDS RES HUM RETROV, V15, P811, DOI 10.1089/088922299310719
Shapshak P, 2008, BIOINFORMATION, V3, P53, DOI 10.6026/97320630003053
Sharma HS, 2006, ANN NY ACAD SCI, V1074, P198, DOI 10.1196/annals.1369.020
Shiramizu B, 2005, AIDS, V19, P45, DOI 10.1097/00002030-200501030-00005
Shiramizu B, 2009, J NEUROPSYCH CLIN N, V21, P68, DOI 10.1176/appi.neuropsych.21.1.68
Shrestha S, 2006, J INFECT DIS, V193, P16, DOI 10.1086/498532
Sigurdsson EM, 2008, NEUROBIOL AGING, V29, P836, DOI 10.1016/j.neurobiolaging.2006.12.018
Simioni S, 2010, AIDS, V24, P1243, DOI 10.1097/QAD.0b013e3283354a7b
Singer EJ, 2010, NEUROL CLIN, V28, P253, DOI 10.1016/j.ncl.2009.09.018
Singh KK, 2006, AIDS, V20, P475, DOI 10.1097/01.aids.0000200540.09856.58
Singh KK, 2004, J NEUROIMMUNOL, V157, P185, DOI 10.1016/j.jneuroim.2004.08.027
Singh KK, 2003, J INFECT DIS, V188, P1461, DOI 10.1086/379038
Smit TK, 2004, J VIROL, V78, P10133, DOI 10.1128/JVI.78.18.10133-10148.2004
Smits HA, 2000, EUR J CLIN INVEST, V30, P526
Spector SA, 2010, AIDS, V24, P1471, DOI 10.1097/QAD.0b013e328339e25c
Störmer E, 2002, PHARMACEUT RES, V19, P1038, DOI 10.1023/A:1016430825740
Tarasów E, 2003, ACTA RADIOL, V44, P206, DOI 10.1034/j.1600-0455.2003.00028.x
Tatro ET, 2010, PLOS ONE, V5, DOI 10.1371/journal.pone.0010337
Terzi Dimitra, 2008, Biotechnology Journal, V3, P1555, DOI 10.1002/biot.200800284
Thompson KA, 2004, ANN NEUROL, V56, P873, DOI 10.1002/ana.20304
TOGGAS SM, 1994, NATURE, V367, P188, DOI 10.1038/367188a0
Turchan J, 2001, BMC NEUROSCI, V2, DOI 10.1186/1471-2202-2-3
TYOR WR, 1993, P NATL ACAD SCI USA, V90, P8658, DOI 10.1073/pnas.90.18.8658
Valcour V, 2004, J NEUROIMMUNOL, V157, P197, DOI 10.1016/j.jneuroim.2004.08.029
Valcour VG, 2009, NEUROLOGY, V72, P992, DOI 10.1212/01.wnl.0000344404.12759.83
van Marle G, 2004, VIROLOGY, V329, P302, DOI 10.1016/j.virol.2004.08.024
Vierling P, 2003, CURR PHARM DESIGN, V9, P1755, DOI 10.2174/1381612033454441
Viviani B, 2001, NEUROSCIENCE, V107, P51, DOI 10.1016/S0306-4522(01)00332-3
Walker DK, 2008, XENOBIOTICA, V38, P1330, DOI [10.1080/00498250802447409, 10.1080/00498250802447409 ]
Wang YH, 2009, J MED MICROBIOL, V58, P253, DOI 10.1099/jmm.0.004432-0
WARD JM, 1987, AM J PATHOL, V127, P199
WATRY D, 1995, AM J PATHOL, V146, P914
Whitwell JL, 2008, NEUROLOGY, V70, P512, DOI 10.1212/01.wnl.0000280575.77437.a2
Wiederkehr S, 2008, J NEUROPSYCH CLIN N, V20, P162, DOI 10.1176/appi.neuropsych.20.2.162
Williams K, 2005, J CLIN INVEST, V115, P2534, DOI 10.1172/JCI22953
Winkler C, 1998, SCIENCE, V279, P389, DOI 10.1126/science.279.5349.389
Woods SP, 2004, J CLIN EXP NEUROPSYC, V26, P759, DOI 10.1080/13803390490509565
Wu XL, 2010, SCIENCE, V329, P856, DOI 10.1126/science.1187659
Xu JF, 2005, VIROLOGY, V341, P203, DOI 10.1016/j.virol.2005.06.051
Xu JQ, 2009, J NEUROIMMUNE PHARM, V4, P200, DOI 10.1007/s11481-008-9136-0
Yao SYM, 2001, MOL MEMBR BIOL, V18, P161, DOI 10.1080/09687680110048318
Yeh MW, 2000, J IMMUNOL, V164, P4265, DOI 10.4049/jimmunol.164.8.4265
Zárate S, 2007, J VIROL, V81, P6643, DOI 10.1128/JVI.02268-06
Zastre JA, 2009, J NEUROSCI RES, V87, P1023, DOI 10.1002/jnr.21898
Zhao L, 2009, SCI CHINA SER C, V52, P651, DOI 10.1007/s11427-009-0085-5
Zhou L, 2008, AIDS RES HUM RETROV, V24, P839, DOI 10.1089/aid.2007.0147
Zhou T., 2010, Science
Zink MC, 2007, J NEUROIMMUNE PHARM, V2, P14, DOI 10.1007/s11481-006-9062-y
Zink MC, 1999, J VIROL, V73, P10480, DOI 10.1128/JVI.73.12.10480-10488.1999
Zolla-Pazner S, 2010, NAT REV IMMUNOL, V10, P527, DOI 10.1038/nri2801
NR 212
TC 60
Z9 74
U1 0
U2 11
PU LIPPINCOTT WILLIAMS & WILKINS
PI PHILADELPHIA
PA TWO COMMERCE SQ, 2001 MARKET ST, PHILADELPHIA, PA 19103 USA
SN 0269-9370
EI 1473-5571
J9 AIDS
JI Aids
PD JAN
PY 2011
VL 25
IS 2
BP 123
EP 141
DI 10.1097/QAD.0b013e328340fd42
PG 19
WC Immunology; Infectious Diseases; Virology
WE Science Citation Index Expanded (SCI-EXPANDED)
SC Immunology; Infectious Diseases; Virology
GA 697GT
UT WOS:000285501900002
PM 21076277
OA Bronze, Green Accepted
DA 2025-03-24
ER
PT J
AU Chai, QQ
Jovasevic, V
Malikov, V
Sabo, Y
Morham, S
Walsh, D
Naghavi, MH
AF Chai, Qingqing
Jovasevic, Vladimir
Malikov, Viacheslav
Sabo, Yosef
Morham, Scott
Walsh, Derek
Naghavi, Mojgan H.
TI HIV-1 counteracts an innate restriction by amyloid precursor protein
resulting in neurodegeneration
SO NATURE COMMUNICATIONS
LA English
DT Article
ID CELL-SURFACE; LIPID RAFTS; BETA; BRAIN; MEMBRANE; RELEASE; DEATH;
PALMITOYLATION; ACCUMULATION; FEZ1
AB While beta-amyloid (A beta), a classic hallmark of Alzheimer's disease (AD) and dementia, has long been known to be elevated in the human immunodeficiency virus type 1 (HIV-1)-infected brain, why and how A beta is produced, along with its contribution to HIV-associated neurocognitive disorder (HAND) remains ill-defined. Here, we reveal that the membraneassociated amyloid precursor protein (APP…
C1 [Chai, Qingqing; Jovasevic, Vladimir; Malikov, Viacheslav; Walsh, Derek; Naghavi, Mojgan H.] Northwestern Univ, Feinberg Sch Med, Dept Microbiol Immunol, Chicago, IL 60611 USA.
[Sabo, Yosef; Naghavi, Mojgan H.] Columbia Univ, Howard Hughes Med Inst, Dept Biochem & Mol Biophys, New York, NY 10032 USA.
[Morham, Scott] MesaGen LLC, South Salt Lake City, UT 84115 USA.
C3 Northwestern University; Feinberg School of Medicine; Columbia
University; Howard Hughes Medical Institute
RP Naghavi, MH (corresponding author), Northwestern Univ, Feinberg Sch Med, Dept Microbiol Immunol, Chicago, IL 60611 USA.; Naghavi, MH (corresponding author), Columbia Univ, Howard Hughes Med Inst, Dept Biochem & Mol Biophys, New York, NY 10032 USA.
EM Mojgan.naghavi@northwestern.edu
RI Sabo, Yosef/J-3018-2015
OI Sabo, Yosef/0000-0002-4973-8247
FU National Institute of Health (NIH) [P01GM105536, R01GM101975,
R01NS099064]; Third Coast Center for AIDS Research (cFAR), an NIH funded
center [P30AI117943]
FX We thank Olivier Schwartz, Thomas Hope and Robert Vassar for reagents
and advice and Katherine Sadleir and Kayla Schipper for technical help.
The following reagent was obtained through the NIH AIDS Research and
Reference Reagent Program, Division of AIDS, NIAID, NIH: pNL4-3 from Dr.
Malcom Martin, pNL4-3.Luc.R<SUP>-</SUP>.E<SUP>-</SUP> from Dr. Nathaniel
Landau, and TZM-bl from Dr. John C. Kappes, Dr. Xiaoyun Wu and Tranzyme
Inc. This study was supported by National Institute of Health (NIH)
grant P01GM105536 to D.W. and grant R01GM101975, P01GM105536 and
R01NS099064 to M.H.N. and with help from the Third Coast Center for AIDS
Research (cFAR), an NIH funded center (P30AI117943).
CR Achim CL, 2009, J NEUROIMMUNE PHARM, V4, P190, DOI 10.1007/s11481-009-9152-8
Ances BM, 2012, ARCH NEUROL-CHICAGO, V69, P72, DOI 10.1001/archneurol.2011.761
András IE, 2008, MOL PHARMACOL, V73, P1424, DOI 10.1124/mol.107.042028
András IE, 2013, IUBMB LIFE, V65, P43, DOI 10.1002/iub.1106
András IE, 2010, MOL CELL NEUROSCI, V43, P232, DOI 10.1016/j.mcn.2009.11.004
Bhattacharyya R, 2013, J NEUROSCI, V33, P11169, DOI 10.1523/JNEUROSCI.4704-12.2013
Braidy N, 2012, J NEURAL TRANSM, V119, P173, DOI 10.1007/s00702-011-0731-5
Brügger B, 2006, P NATL ACAD SCI USA, V103, P2641, DOI 10.1073/pnas.0511136103
Choy RWY, 2012, P NATL ACAD SCI USA, V109, pE2077, DOI 10.1073/pnas.1208635109
Clifford DB, 2013, LANCET INFECT DIS, V13, P976, DOI 10.1016/S1473-3099(13)70269-X
Dick RA, 2014, FRONT MICROBIOL, V5, DOI 10.3389/fmicb.2014.00187
Donahue DA, 2016, J VIROL, V90, P4199, DOI 10.1128/JVI.03202-15
Edgar JR, 2015, J CELL SCI, V128, P2520, DOI 10.1242/jcs.170233
Freed EO, 2015, NAT REV MICROBIOL, V13, P484, DOI 10.1038/nrmicro3490
González-Scarano F, 2005, NAT REV IMMUNOL, V5, P69, DOI 10.1038/nri1527
HAASS C, 1991, J NEUROSCI, V11, P3783
Haass C, 2012, CSH PERSPECT MED, V2, DOI 10.1101/cshperspect.a006270
Haedicke J, 2009, P NATL ACAD SCI USA, V106, P14040, DOI 10.1073/pnas.0900502106
Hellmuth J, 2014, CURR OPIN HIV AIDS, V9, P527, DOI 10.1097/COH.0000000000000104
Ivey NS, 2009, J NEUROVIROL, V15, P111, DOI 10.1080/13550280902769764
Kurapati KRV, 2013, PLOS ONE, V8, DOI 10.1371/journal.pone.0077624
Lee SJ, 1998, NAT MED, V4, P730, DOI 10.1038/nm0698-730
Malikov V, 2015, NAT COMMUN, V6, DOI 10.1038/ncomms7660
Morel E, 2013, NAT COMMUN, V4, DOI 10.1038/ncomms3250
Müller UC, 2012, CSH PERSPECT MED, V2, DOI 10.1101/cshperspect.a006288
Neil SJD, 2008, NATURE, V451, P425, DOI 10.1038/nature06553
Nightingale S, 2014, LANCET NEUROL, V13, P1139, DOI 10.1016/S1474-4422(14)70137-1
Nikolaev A, 2009, NATURE, V457, P981, DOI 10.1038/nature07767
Olsen O, 2014, J NEUROSCI, V34, P6438, DOI 10.1523/JNEUROSCI.3522-13.2014
Ono A, 1999, J VIROL, V73, P4136, DOI 10.1128/JVI.73.5.4136-4144.1999
Ono A, 2001, P NATL ACAD SCI USA, V98, P13925, DOI 10.1073/pnas.241320298
Ortega M, 2014, J NEUROIMMUNE PHARM, V9, P483, DOI 10.1007/s11481-014-9546-0
Platt EJ, 1998, J VIROL, V72, P2855, DOI 10.1128/JVI.72.4.2855-2864.1998
Rahimy E, 2017, J INFECT DIS, V215, P1132, DOI 10.1093/infdis/jix013
Rappaport J, 2015, J NEUROVIROL, V21, P235, DOI 10.1007/s13365-015-0346-y
Rempel HC, 2005, AIDS, V19, P127, DOI 10.1097/00002030-200501280-00004
Riddell DR, 2001, CURR BIOL, V11, P1288, DOI 10.1016/S0960-9822(01)00394-3
Rousso I, 2000, P NATL ACAD SCI USA, V97, P13523, DOI 10.1073/pnas.240459697
Sabo Y, 2013, CELL HOST MICROBE, V14, P535, DOI 10.1016/j.chom.2013.10.012
Sevigny J, 2016, NATURE, V537, P50, DOI 10.1038/nature19323
Simon V, 2015, NAT IMMUNOL, V16, P546, DOI 10.1038/ni.3156
Simons K, 2004, ANNU REV BIOPH BIOM, V33, P269, DOI 10.1146/annurev.biophys.32.110601.141803
Simons K, 2000, NAT REV MOL CELL BIO, V1, P31, DOI 10.1038/35036052
Sundquist WI, 2012, CSH PERSPECT MED, V2, DOI 10.1101/cshperspect.a006924
TOMASSELLI AG, 1991, J BIOL CHEM, V266, P14548
Van Damme N, 2008, CELL HOST MICROBE, V3, P245, DOI 10.1016/j.chom.2008.03.001
van der Kant R, 2015, DEV CELL, V32, P502, DOI 10.1016/j.devcel.2015.01.022
Wahrle S, 2002, NEUROBIOL DIS, V9, P11, DOI 10.1006/nbdi.2001.0470
Wang Y, 2016, NEUROSCI LETT, V618, P72, DOI 10.1016/j.neulet.2016.02.050
Willem M, 2015, NATURE, V526, P443, DOI 10.1038/nature14864
Xu K, 2015, GENE DEV, V29, P785, DOI 10.1101/gad.257675.114
Xu Y, 2004, P NATL ACAD SCI USA, V101, P7070, DOI 10.1073/pnas.0304859101
NR 52
TC 41
Z9 43
U1 0
U2 6
PU NATURE PUBLISHING GROUP
PI LONDON
PA MACMILLAN BUILDING, 4 CRINAN ST, LONDON N1 9XW, ENGLAND
SN 2041-1723
J9 NAT COMMUN
JI Nat. Commun.
PD NOV 15
PY 2017
VL 8
AR 1522
DI 10.1038/s41467-017-01795-8
PG 13
WC Multidisciplinary Sciences
WE Science Citation Index Expanded (SCI-EXPANDED)
SC Science & Technology - Other Topics
GA FM7MR
UT WOS:000415262500010
PM 29142315
OA Green Published, gold
DA 2025-03-24
ER
PT J
AU Olivier, IS
Cacabelos, R
Naidoo, V
AF Olivier, Ian Simon
Cacabelos, Ramon
Naidoo, Vinogran
TI Risk Factors and Pathogenesis of HIV-Associated Neurocognitive Disorder:
The Role of Host Genetics
SO INTERNATIONAL JOURNAL OF MOLECULAR SCIENCES
LA English
DT Review
DE HIV-associated neurocognitive disorders; HIV-associated dementia;
HIV-encephalitis; neuroAIDS; host genetics; risk factors; HIV; cognitive
impairment; polymorphisms
ID CENTRAL-NERVOUS-SYSTEM; MITOCHONDRIAL-DNA HAPLOGROUPS; INCREASED TAU
PHOSPHORYLATION; APOLIPOPROTEIN E4 GENOTYPE; CLADE-SPECIFIC DIFFERENCES;
MILD COGNITIVE IMPAIRMENT; GENOME-WIDE ASSOCIATION; WHITE-MATTER
INTEGRITY; BLOOD-BRAIN-BARRIER; ALZHEIMERS-DISEASE
AB Neurocognitive impairments associated with human immunodeficiency virus (HIV) infection remain a considerable health issue for almost half the people living with HIV, despite progress in HIV treatment through combination antiretroviral therapy (cART). The pathogenesis and risk factors of HIV-associated neurocognitive disorder (HAND) are still incompletely understood. This is partly due to the …
C1 [Olivier, Ian Simon; Naidoo, Vinogran] Univ Cape Town, Div Physiol Sci, Dept Human Biol, Fac Hlth Sci, ZA-7925 Observatory, South Africa.
[Cacabelos, Ramon] EuroEspes Biomed Res Ctr, Inst Med Sci & Genom Med, Bergondo 15165, Corunna, Spain.
C3 University of Cape Town
RP Naidoo, V (corresponding author), Univ Cape Town, Div Physiol Sci, Dept Human Biol, Fac Hlth Sci, ZA-7925 Observatory, South Africa.
EM iansimonolivier@gmail.com; rcacabelos@euroespes.com;
vinogran.naidoo@uct.ac.za
OI Olivier, Ian/0000-0001-8013-070X
CR Agace WW, 2000, CURR BIOL, V10, P325, DOI 10.1016/S0960-9822(00)00380-8
[Anonymous], WORLD ALZH REP IMPR
Anthony IC, 2006, ACTA NEUROPATHOL, V111, P529, DOI 10.1007/s00401-006-0037-0
Antinori A, 2007, NEUROLOGY, V69, P1789, DOI 10.1212/01.WNL.0000287431.88658.8b
Apostolova N, 2015, J ANTIMICROB CHEMOTH, V70, P2693, DOI 10.1093/jac/dkv183
Appay V, 2017, VIRULENCE, V8, P529, DOI 10.1080/21505594.2016.1195536
Arendt G, 2015, AKTUEL NEUROL, V42, P445, DOI 10.1055/s-0035-1552692
Barco E.A., 2013, Journal of Pharmacogenomics Pharmacoproteomics, V4, P116
Becker JT, 2015, J NEUROVIROL, V21, P24, DOI 10.1007/s13365-014-0290-2
Bien-Ly N, 2012, J NEUROSCI, V32, P4803, DOI 10.1523/JNEUROSCI.0033-12.2012
Bol SM, 2012, PLOS ONE, V7, DOI 10.1371/journal.pone.0030990
Borjabad A, 2010, J NEUROIMMUNE PHARM, V5, P44, DOI 10.1007/s11481-009-9167-1
Bousman C A, 2010, Interdiscip Perspect Infect Dis, V2010, P678648, DOI 10.1155/2010/678648
Boven LA, 1999, FEMS IMMUNOL MED MIC, V26, P243, DOI 10.1111/j.1574-695X.1999.tb01395.x
Brabers NACH, 2006, EUR J CLIN INVEST, V36, P447, DOI 10.1111/j.1365-2362.2006.01657.x
Brecht WJ, 2004, J NEUROSCI, V24, P2527, DOI 10.1523/JNEUROSCI.4315-03.2004
Bretsky P, 2003, NEUROLOGY, V60, P1077, DOI 10.1212/01.WNL.0000055875.26908.24
Brew BJ, 2005, NEUROLOGY, V65, P1490, DOI 10.1212/01.wnl.0000183293.95787.b7
Briz V, 2006, J ANTIMICROB CHEMOTH, V57, P619, DOI 10.1093/jac/dkl027
Brown Amanda, 2012, Curr Biomark Find, V2012, P1
Bu GJ, 2009, NAT REV NEUROSCI, V10, P333, DOI 10.1038/nrn2620
Buckner CM, 2006, J NEUROIMMUNE PHARM, V1, P160, DOI 10.1007/s11481-006-9017-3
Burt TD, 2008, P NATL ACAD SCI USA, V105, P8718, DOI 10.1073/pnas.0803526105
Cacabelos R, 2020, NEUROSCI LETT, V726, DOI 10.1016/j.neulet.2018.09.018
Castellano JM, 2011, SCI TRANSL MED, V3, DOI 10.1126/scitranslmed.3002156
Chang L, 2008, J NEUROIMMUNE PHARM, V3, P95, DOI 10.1007/s11481-007-9092-0
Chang L, 2011, NEUROIMAGE, V58, P1017, DOI 10.1016/j.neuroimage.2011.07.010
Chang L, 2014, NEUROLOGY, V82, P2213, DOI 10.1212/WNL.0000000000000526
Chang SJ, 2005, P NATL ACAD SCI USA, V102, P18694, DOI 10.1073/pnas.0508254102
Chen XS, 2013, NEUROBIOL AGING, V34, P2370, DOI 10.1016/j.neurobiolaging.2013.04.015
Cherner M, 2010, J INT NEUROPSYCH SOC, V16, P890, DOI 10.1017/S1355617710000779
Cho YE, 2017, PLOS ONE, V12, DOI 10.1371/journal.pone.0169945
Clifford DB, 2017, CURR OPIN INFECT DIS, V30, P117, DOI 10.1097/QCO.0000000000000328
Clifford DB, 2013, LANCET INFECT DIS, V13, P976, DOI 10.1016/S1473-3099(13)70269-X
Coley JS, 2015, PLOS ONE, V10, DOI 10.1371/journal.pone.0117450
Conant K, 1998, P NATL ACAD SCI USA, V95, P3117, DOI 10.1073/pnas.95.6.3117
Corder EH, 1998, NAT MED, V4, P1182, DOI 10.1038/2677
Cross HM, 2013, SAMJ S AFR MED J, V103, P758, DOI [10.7196/SAMJ.6677, 10.7196/samj.6677]
Cysique LA, 2015, BMC NEUROL, V15, DOI 10.1186/s12883-015-0298-0
Daily A, 2006, J NEUROVIROL, V12, P153, DOI 10.1080/13550280600760677
Danforth K., 2017, Major infectious diseases, V3rd, DOI 10.1596/978-1-4648-0524-0_CH2
de Jager CA, 2017, J ALZHEIMERS DIS, V60, P1087, DOI 10.3233/JAD-170325
Diaz-Arrastia R, 2004, J NEUROVIROL, V10, P67, DOI 10.1080/13550280490270770
Dirson G, 2006, PHARM RES, V23, P1525, DOI 10.1007/s11095-006-0279-5
Do H, 2006, IMMUNOGENETICS, V58, P89, DOI 10.1007/s00251-005-0072-3
Dolan MJ, 2007, NAT IMMUNOL, V8, P1324, DOI 10.1038/ni1521
Duarte RF, 2015, LANCET HIV, V2, pE236, DOI 10.1016/S2352-3018(15)00083-1
Dunlop O, 1997, ACTA NEUROL SCAND, V95, P315, DOI 10.1111/j.1600-0404.1997.tb00217.x
Eggers C, 2017, J NEUROL, V264, P1715, DOI 10.1007/s00415-017-8503-2
Enge S, 2011, NEUROPSYCHOLOGIA, V49, P3776, DOI 10.1016/j.neuropsychologia.2011.09.038
Ernst T, 2004, AIDS, V18, pS61, DOI 10.1097/00002030-200401001-00009
Esiri MM, 1998, J NEUROL NEUROSUR PS, V65, P29, DOI 10.1136/jnnp.65.1.29
Eugenin EA, 2006, J NEUROSCI, V26, P1098, DOI 10.1523/JNEUROSCI.3863-05.2006
Fellay J, 2002, LANCET, V359, P30, DOI 10.1016/S0140-6736(02)07276-8
Ferri CP, 2005, LANCET, V366, P2112, DOI 10.1016/S0140-6736(05)67889-0
Fields JA, 2018, J NEUROCHEM, V147, P784, DOI 10.1111/jnc.14582
French MA, 2009, J INFECT DIS, V200, P1212, DOI 10.1086/605890
Gaida R, 2016, EXPERT REV ANTI-INFE, V14, P377, DOI 10.1586/14787210.2016.1157469
Gallien S, 2017, HIV MED, V18, P537, DOI 10.1111/hiv.12488
Gandhi N, 2009, AIDS RES HUM RETROV, V25, P691, DOI 10.1089/aid.2008.0299
Garred P, 1997, LANCET, V349, P236, DOI 10.1016/S0140-6736(96)08440-1
Geffin R, 2018, J NEUROVIROL, V24, P529, DOI 10.1007/s13365-018-0660-2
Geffin R, 2017, J NEUROIMMUNE PHARM, V12, P462, DOI 10.1007/s11481-017-9734-9
Gendelman HE, 1997, AIDS, V11, pS35
Giesbrecht CJ, 2014, PLOS ONE, V9, DOI 10.1371/journal.pone.0089556
Gisslén M, 2011, BMC INFECT DIS, V11, DOI 10.1186/1471-2334-11-356
Giunta B, 2011, MOL BRAIN, V4, DOI 10.1186/1756-6606-4-23
Gonzalez E, 2005, SCIENCE, V307, P1434, DOI 10.1126/science.1101160
Gonzalez E, 2002, P NATL ACAD SCI USA, V99, P13795, DOI 10.1073/pnas.202357499
González-Scarano F, 2005, NAT REV IMMUNOL, V5, P69, DOI 10.1038/nri1527
Goodkin K, 2014, J NEUROPSYCH CLIN N, V26, P352, DOI 10.1176/appi.neuropsych.13080178
Grant I, 2014, NEUROLOGY, V82, P2055, DOI 10.1212/WNL.0000000000000492
Green DA, 2005, AIDS, V19, P407, DOI 10.1097/01.aids.0000161770.06158.5c
Gupta S, 2011, J NEUROVIROL, V17, P239, DOI 10.1007/s13365-011-0028-3
Haas DW, 2004, AIDS, V18, P2391
Hansson O, 2006, LANCET NEUROL, V5, P228, DOI 10.1016/S1474-4422(06)70355-6
Harris FM, 2004, J BIOL CHEM, V279, P44795, DOI 10.1074/jbc.M408127200
Hart AB, 2013, AIDS REV, V15, P213
Haughey NJ, 2001, J NEUROCHEM, V78, P457, DOI 10.1046/j.1471-4159.2001.00396.x
Hauser KF, 2014, INT REV NEUROBIOL, V118, P231, DOI 10.1016/B978-0-12-801284-0.00009-9
Hearps AC, 2012, AGING CELL, V11, P867, DOI 10.1111/j.1474-9726.2012.00851.x
Heaton RK, 2011, J NEUROVIROL, V17, P3, DOI 10.1007/s13365-010-0006-1
Hoare J, 2013, EUR ARCH PSY CLIN N, V263, P189, DOI 10.1007/s00406-012-0341-8
Hong SZ, 2015, BRAIN BEHAV IMMUN, V45, P1, DOI 10.1016/j.bbi.2014.10.008
Horn A, 2017, J NEURAL TRANSM, V124, P501, DOI 10.1007/s00702-016-1659-6
Huang YD, 2014, NEUROBIOL DIS, V72, P3, DOI 10.1016/j.nbd.2014.08.025
Huang YWA, 2017, CELL, V168, P427, DOI 10.1016/j.cell.2016.12.044
Hütter G, 2009, NEW ENGL J MED, V360, P692, DOI 10.1056/NEJMoa0802905
Hulgan T, 2015, CLIN INFECT DIS, V61, P1476, DOI 10.1093/cid/civ527
Ioannidis JPA, 2001, ANN INTERN MED, V135, P782, DOI 10.7326/0003-4819-135-9-200111060-00008
Jacobs MM, 2013, J NEUROVIROL, V19, P495, DOI 10.1007/s13365-013-0204-8
Jia PL, 2017, AM J MED GENET B, V174, P413, DOI 10.1002/ajmg.b.32530
Johnson DH, 2013, PLOS ONE, V8, DOI 10.1371/journal.pone.0082672
Johnson DH, 2013, BRIT J CLIN PHARMACO, V75, P997, DOI 10.1111/j.1365-2125.2012.04454.x
Joska JA, 2011, AIDS PATIENT CARE ST, V25, P95, DOI 10.1089/apc.2010.0292
Joska JA, 2010, J NEUROVIROL, V16, P377, DOI 10.3109/13550284.2010.513365
Joska JA, 2010, AIDS BEHAV, V14, P371, DOI 10.1007/s10461-009-9538-x
Kallianpur AR, 2014, CURR HIV-AIDS REP, V11, P336, DOI 10.1007/s11904-014-0222-z
Kalula S., 2011, Global Aging, V7, P31
Kalula SZ, 2010, SAMJ S AFR MED J, V100, P449, DOI 10.7196/SAMJ.3384
Kang YJ, 2010, ANN NEUROL, V68, P342, DOI 10.1002/ana.22070
Kantarci K, 2012, NEUROLOGY, V78, P232, DOI 10.1212/WNL.0b013e31824365ab
Kaul M, 2005, NEUROTOX RES, V8, P167, DOI 10.1007/BF03033828
Kaul M, 2001, NATURE, V410, P988, DOI 10.1038/35073667
Kim JE, 2013, PLOS ONE, V8, DOI 10.1371/journal.pone.0074458
King JE, 2006, MICROBES INFECT, V8, P1347, DOI 10.1016/j.micinf.2005.11.014
Kramer-Hämmerle S, 2005, VIRUS RES, V111, P194, DOI 10.1016/j.virusres.2005.04.009
Kruman II, 1998, EXP NEUROL, V154, P276, DOI 10.1006/exnr.1998.6958
Kumar Swatantra, 2018, BioMolecular Concepts, V9, P33, DOI 10.1515/bmc-2018-0005
Lan XQ, 2012, J NEUROIMMUNE PHARM, V7, P412, DOI 10.1007/s11481-011-9304-5
Lane-Donovan C, 2017, TRENDS ENDOCRIN MET, V28, P273, DOI 10.1016/j.tem.2016.12.001
Langa KM, 2017, JAMA INTERN MED, V177, P51, DOI 10.1001/jamainternmed.2016.6807
Lee CYD, 2018, NEURON, V97, P1032, DOI 10.1016/j.neuron.2018.02.002
Letendre S, 2004, J NEUROIMMUNOL, V157, P193, DOI 10.1016/j.jneuroim.2004.08.028
Letendre SL, 2011, J NEUROVIROL, V17, P63, DOI 10.1007/s13365-010-0013-2
Levine AJ, 2016, J NEUROVIROL, V22, P431, DOI 10.1007/s13365-015-0410-7
Levine AJ, 2016, J NEUROVIROL, V22, P366, DOI 10.1007/s13365-015-0406-3
Levine AJ, 2014, J NEUROVIROL, V20, P243, DOI 10.1007/s13365-014-0241-y
Levine AJ, 2014, JAIDS-J ACQ IMM DEF, V65, P481, DOI 10.1097/QAI.0000000000000069
Levine AJ, 2012, AM J MED GENET B, V159B, P669, DOI 10.1002/ajmg.b.32071
Levine AJ, 2012, J CLIN EXP NEUROPSYC, V34, P78, DOI 10.1080/13803395.2011.623118
Levine Andrew J, 2009, Neurobehav HIV Med, V1, P1
Li WX, 2008, J NEUROSCI, V28, P12190, DOI 10.1523/JNEUROSCI.3019-08.2008
Lipnicki DM, 2017, J AM MED DIR ASSOC, V18, P388, DOI 10.1016/j.jamda.2016.10.014
Liu HL, 1999, P NATL ACAD SCI USA, V96, P4581, DOI 10.1073/pnas.96.8.4581
Liu Y, 2000, NAT MED, V6, P1380, DOI 10.1038/82199
Louboutin JP, 2014, ANTIOXIDANTS-BASEL, V3, P770, DOI 10.3390/antiox3040770
Ma Q, 2016, J NEUROVIROL, V22, P170, DOI 10.1007/s13365-015-0382-7
Maezawa I, 2006, FASEB J, V20, P797, DOI 10.1096/fj.05-5423fje
Mahley RW, 2009, J LIPID RES, V50, pS183, DOI 10.1194/jlr.R800069-JLR200
Malan-Müller S, 2013, PLOS ONE, V8, DOI 10.1371/journal.pone.0058351
Malhotra AK, 2002, AM J PSYCHIAT, V159, P652, DOI 10.1176/appi.ajp.159.4.652
MARTIN I, 1992, BIOCHEM BIOPH RES CO, V186, P95, DOI 10.1016/S0006-291X(05)80780-6
Masimirembwa C, 2016, OMICS, V20, P575, DOI 10.1089/omi.2016.0120
McDermott DH, 2000, AIDS, V14, P2671, DOI 10.1097/00002030-200012010-00006
McLaren PJ, 2015, P NATL ACAD SCI USA, V112, P14658, DOI 10.1073/pnas.1514867112
Meyer L, 1999, AIDS, V13, P624, DOI 10.1097/00002030-199904010-00015
Milanini B, 2018, AIDS, V32, P2477, DOI 10.1097/QAD.0000000000001968
Milanini B, 2017, CURR HIV-AIDS REP, V14, P123, DOI 10.1007/s11904-017-0361-0
Mishra M, 2008, ANN NEUROL, V63, P366, DOI 10.1002/ana.21292
Mogambery JC, 2017, S AFR J HIV MED, V18, DOI 10.4102/sajhivmed.v18i1.732
Morgan EE, 2013, J NEUROVIROL, V19, P150, DOI 10.1007/s13365-013-0152-3
Mu YL, 2011, MOL NEURODEGENER, V6, DOI 10.1186/1750-1326-6-85
Mucke L, 2012, CSH PERSPECT MED, V2, DOI 10.1101/cshperspect.a006338
Mukonzo JK, 2014, PLOS ONE, V9, DOI 10.1371/journal.pone.0086919
Naranbhai V, 2017, IMMUNOGENETICS, V69, P489, DOI 10.1007/s00251-017-1000-z
Ndhlovu LC, 2014, J NEUROVIROL, V20, P571, DOI 10.1007/s13365-014-0279-x
Nir TM, 2014, HUM BRAIN MAPP, V35, P975, DOI 10.1002/hbm.22228
Panos Stella E, 2013, Neurobehav HIV Med, V5, P11
Passaro RC, 2015, J NEUROIMMUNE PHARM, V10, P477, DOI 10.1007/s11481-015-9604-2
Pemberton LA, 2008, HIV MED, V9, P677, DOI 10.1111/j.1468-1293.2008.00614.x
Pérez-Santiago J, 2016, J NEUROVIROL, V22, P191, DOI [10.1007/s13365-015-0384-5, 10.1055/s-0035-1570383]
Persson J, 2006, NEUROLOGY, V66, P1029, DOI 10.1212/01.wnl.0000204180.25361.48
Piconi S, 2010, AIDS, V24, P1991, DOI 10.1097/QAD.0b013e32833c93ce
Pinillos F, 2016, BMC INFECT DIS, V16, DOI 10.1186/s12879-016-1381-x
Pozueta J, 2013, NEUROSCIENCE, V251, P51, DOI 10.1016/j.neuroscience.2012.05.050
Price P, 2004, AIDS, V18, P1495, DOI 10.1097/01.aids.0000131352.06784.c6
Quach A, 2018, J NEUROVIROL, V24, P350, DOI 10.1007/s13365-018-0625-5
Quasney MW, 2001, ANN NEUROL, V50, P157, DOI 10.1002/ana.1284
Rao VR, 2008, J NEUROSCI, V28, P10010, DOI 10.1523/JNEUROSCI.2955-08.2008
Rao VR, 2014, AIDS RES THER, V11, DOI 10.1186/1742-6405-11-13
Rao VR, 2013, RETROVIROLOGY, V10, DOI 10.1186/1742-4690-10-61
Rippeth JD, 2004, J INT NEUROPSYCH SOC, V10, P1, DOI 10.1017/S1355617704101021
Rozzi SJ, 2017, NEUROTOX RES, V32, P723, DOI 10.1007/s12640-017-9776-z
Sacktor N, 2001, NEUROLOGY, V56, P257, DOI 10.1212/WNL.56.2.257
Sagar V, 2017, PLOS ONE, V12, DOI 10.1371/journal.pone.0181642
Saiyed ZM, 2011, NEUROCHEM INT, V58, P656, DOI 10.1016/j.neuint.2011.02.004
Salat DH, 2010, NEUROBIOL AGING, V31, P244, DOI 10.1016/j.neurobiolaging.2008.03.013
Salat DH, 2005, NEUROBIOL AGING, V26, P1215, DOI 10.1016/j.neurobiolaging.2004.09.017
Salgado M, 2018, ANN INTERN MED, V169, P674, DOI 10.7326/M18-0759
Samson M, 1996, NATURE, V382, P722, DOI 10.1038/382722a0
Sandkovsky U, 2017, J ANTIMICROB CHEMOTH, V72, P200, DOI 10.1093/jac/dkw403
Sankatsing SUC, 2004, ANTIMICROB AGENTS CH, V48, P1073, DOI 10.1128/AAC.48.4.1073-1081.2004
Sanna PP, 2017, PLOS ONE, V12, DOI 10.1371/journal.pone.0175316
Satishchandra P, 2000, INDIAN J MED RES, V111, P14
Sato-Matsumura KC, 1998, J NEUROIMMUNOL, V91, P89, DOI 10.1016/S0165-5728(98)00161-1
Saylor D, 2016, NAT REV NEUROL, V12, P234, DOI [10.1038/nrneurol.2016.53, 10.1038/nrneurol.2016.27]
Schouten J, 2016, AIDS, V30, P1027, DOI 10.1097/QAD.0000000000001017
Schrier RD, 2012, PLOS ONE, V7, DOI 10.1371/journal.pone.0032303
Serrano-Pozo A, 2011, CSH PERSPECT MED, V1, DOI 10.1101/cshperspect.a006189
Shi Y, 2017, NATURE, V549, P523, DOI 10.1038/nature24016
Shin AH, 2012, BRIT J PHARMACOL, V166, P1002, DOI 10.1111/j.1476-5381.2011.01805.x
Shrestha S, 2006, J INFECT DIS, V193, P16, DOI 10.1086/498532
Siangphoe U, 2015, JAIDS-J ACQ IMM DEF, V70, P479, DOI 10.1097/QAI.0000000000000800
Singh Dinesh, 2010, BMC Res Notes, V3, P28, DOI 10.1186/1756-0500-3-28
Singh HO, 2017, J BIOSCIENCES, V42, P481, DOI 10.1007/s12038-017-9694-5
Singh H, 2018, APMIS, V126, P329, DOI 10.1111/apm.12817
Singh H, 2018, GENE, V646, P83, DOI 10.1016/j.gene.2017.12.061
Singh H, 2016, APMIS, V124, P966, DOI 10.1111/apm.12594
Singh H, 2016, J GENE MED, V18, P250, DOI 10.1002/jgm.2897
Singh KK, 2004, J NEUROIMMUNOL, V157, P185, DOI 10.1016/j.jneuroim.2004.08.027
Singh KK, 2003, J INFECT DIS, V188, P1461, DOI 10.1086/379038
Singh KK, 2011, JAIDS-J ACQ IMM DEF, V57, P32, DOI 10.1097/QAI.0b013e3182119244
Singh Kumud K, 2011, Neurobehav HIV Med, V3, P41
Singh KK, 2008, J ALLERGY CLIN IMMUN, V122, P173, DOI 10.1016/j.jaci.2008.05.025
Sinxadi PZ, 2015, BRIT J CLIN PHARMACO, V80, P146, DOI 10.1111/bcp.12590
Soontornniyomkij V, 2018, AIDS, V32, P2005, DOI [10.1097/QAD.0000000000001927, 10.1097/qad.0000000000001927]
Soontornniyomkij V, 2012, AIDS, V26, P2327, DOI 10.1097/QAD.0b013e32835a117c
Spector SA, 2010, AIDS, V24, P1471, DOI 10.1097/QAD.0b013e328339e25c
Stern AL, 2018, J NEUROSCI, V38, P4288, DOI 10.1523/JNEUROSCI.1280-17.2018
Swart M, 2013, PHARMACOGENET GENOM, V23, P415, DOI 10.1097/FPC.0b013e328363176f
Taoka T, 2006, AM J NEURORADIOL, V27, P1040
Tensaouti Y, 2018, ENEURO, V5, DOI 10.1523/ENEURO.0155-18.2018
Thames AD, 2015, AIDS, V29, P1483, DOI 10.1097/QAD.0000000000000706
Theendakara V, 2016, J NEUROSCI, V36, P685, DOI 10.1523/JNEUROSCI.3562-15.2016
Thurnher MM, 2005, AM J NEURORADIOL, V26, P2275
Tresoldi E, 2002, J INFECT DIS, V185, P696, DOI 10.1086/339004
Tudorache IF, 2017, COMPUT STRUCT BIOTEC, V15, P359, DOI 10.1016/j.csbj.2017.05.003
Turner Raymond Scott, 2016, Alzheimers Dement (Amst), V4, P1, DOI 10.1016/j.dadm.2016.03.009
Underwood J, 2017, CLIN INFECT DIS, V65, P422, DOI 10.1093/cid/cix301
Valcour V, 2004, J NEUROIMMUNOL, V157, P197, DOI 10.1016/j.jneuroim.2004.08.029
Valcour V, 2011, J INT NEUROPSYCH SOC, V17, P190, DOI 10.1017/S1355617710001438
van Rij RP, 1999, J INFECT DIS, V180, P854, DOI 10.1086/314940
Var SR, 2016, AIDS, V30, P839, DOI 10.1097/QAD.0000000000001027
Vautier S, 2009, EXPERT OPIN DRUG MET, V5, P1349, DOI 10.1517/17425250903193079
Villalba K, 2016, GENET RES INT, V2016, DOI 10.1155/2016/7169172
Villalba K, 2015, BEHAV BRAIN FUNCT, V11, DOI 10.1186/s12993-015-0072-x
Wang DX, 2005, PHARMACOGENET GENOM, V15, P693, DOI 10.1097/01.fpc.0000178311.02878.83
Wang Z, 2017, J ALZHEIMERS DIS, V56, P415, DOI 10.3233/JAD-160724
Weber E, 2013, J NEUROVIROL, V19, P65, DOI 10.1007/s13365-012-0141-y
Weeber EJ, 2002, J BIOL CHEM, V277, P39944, DOI 10.1074/jbc.M205147200
Wendelken LA, 2016, JAIDS-J ACQ IMM DEF, V73, P426, DOI 10.1097/QAI.0000000000001091
Wilmshurst JM, 2014, SEMIN PEDIATR NEUROL, V21, P36, DOI 10.1016/j.spen.2014.01.005
Wilmshurst JM, 2011, J CHILD NEUROL, V26, P1555, DOI 10.1177/0883073811420601
Winkler C, 1998, SCIENCE, V279, P389, DOI 10.1126/science.279.5349.389
World Health Organization, 2016, CONSOLIDATED GUIDELI
World Health Organization, 2016, Consolidated Guidelines on HIV Prevention, Diagnosis, Treatment and Care for Key Populations
Wu Y, 2006, AM J NEURORADIOL, V27, P656
Wu YT, 2016, LANCET NEUROL, V15, P116, DOI 10.1016/S1474-4422(15)00092-7
Xing YY, 2017, BRAIN BEHAV IMMUN, V65, P161, DOI 10.1016/j.bbi.2017.04.024
Zhang YL, 2012, BRAIN RES, V1458, P1, DOI 10.1016/j.brainres.2012.04.001
Zheng JL, 1999, J NEUROIMMUNOL, V98, P185, DOI 10.1016/S0165-5728(99)00049-1
Zhou L, 2013, INFECT DIS REP, V5, P38, DOI 10.4081/idr.2013.s1.e8
Zott B, 2018, ANNU REV NEUROSCI, V41, P277, DOI 10.1146/annurev-neuro-080317-061725
NR 234
TC 48
Z9 54
U1 0
U2 8
PU MDPI
PI BASEL
PA ST ALBAN-ANLAGE 66, CH-4052 BASEL, SWITZERLAND
EI 1422-0067
J9 INT J MOL SCI
JI Int. J. Mol. Sci.
PD NOV
PY 2018
VL 19
IS 11
AR 3594
DI 10.3390/ijms19113594
PG 33
WC Biochemistry & Molecular Biology; Chemistry, Multidisciplinary
WE Science Citation Index Expanded (SCI-EXPANDED)
SC Biochemistry & Molecular Biology; Chemistry
GA HC0ZM
UT WOS:000451528500310
PM 30441796
OA gold, Green Submitted, Green Published
DA 2025-03-24
ER
PT J
AU Hellmuth, J
Milanini, B
Masliah, E
Tartaglia, MC
Dunlop, MB
Moore, DJ
Javandel, S
DeVaughn, S
Valcour, V
AF Hellmuth, Joanna
Milanini, Benedetta
Masliah, Eliezer
Tartaglia, Maria Carmela
Dunlop, Miranda B.
Moore, David J.
Javandel, Shireen
DeVaughn, Saskia
Valcour, Victor
TI A neuropathologic diagnosis of Alzheimer's disease in an older adult
with HIV-associated neurocognitive disorder
SO NEUROCASE
LA English
DT Article
DE HIV-associated neurocognitive disorder; Alzheimer's disease;
neuropathology; dementia; neuropsychological testing
ID IMMUNODEFICIENCY-VIRUS-INFECTION; ANTIRETROVIRAL THERAPY; TAU-LEVELS;
DEMENTIA; BIOMARKERS; ERA; IMPAIRMENT; PREVALENCE; FEATURES; CHARTER
AB We discuss the challenges associated with diagnosing neurodegenerative disorders in older adults living with HIV, illustrated through a case report where neurologic co-diagnosis of Alzheimer's disease (AD) and HIV-associated Neurocognitive Disorder (HAND) are considered. The patient was followed and evaluated for over 4 years and underwent post-mortem neuropathologic evaluation. Further work i…
C1 [Hellmuth, Joanna; Milanini, Benedetta; Javandel, Shireen; DeVaughn, Saskia; Valcour, Victor] Univ Calif San Francisco, Memory & Aging Ctr, Dept Neurol, San Francisco, CA 94143 USA.
[Masliah, Eliezer] Univ Calif San Diego, Dept Neurosci, San Diego, CA 92103 USA.
[Masliah, Eliezer] Univ Calif San Diego, Dept Pathol, San Diego, CA 92103 USA.
[Tartaglia, Maria Carmela] Univ Toronto, Tanz Ctr Res Neurodegenerat Dis, Toronto, ON, Canada.
[Dunlop, Miranda B.] Univ Calif San Francisco, Dept Internal Med, San Francisco, CA 94143 USA.
[Moore, David J.] Univ Calif San Diego, Dept Psychiat, San Diego, CA 92103 USA.
[Masliah, Eliezer] NIA, Div Neurosci, NIH, Bethesda, MD 20892 USA.
C3 University of California System; University of California San Francisco;
University of California System; University of California San Diego;
University of California System; University of California San Diego;
University of Toronto; University of California System; University of
California San Francisco; University of California System; University of
California San Diego; National Institutes of Health (NIH) - USA; NIH
National Institute on Aging (NIA)
RP Hellmuth, J (corresponding author), Univ Calif San Francisco, Memory & Aging Ctr, Dept Neurol, San Francisco, CA 94143 USA.
EM Joanna.Hellmuth@ucsf.edu
OI Moore, David/0000-0001-9699-318X; Tartaglia, Carmela/0000-0002-5944-8497
FU National Institute of Mental Health [R01MH113406] Funding Source: NIH
RePORTER; NIMH NIH HHS [U24 MH100928, R01 MH113406, P30 MH062512, K23
MH114724] Funding Source: Medline
CR Abassi M, 2017, J NEUROVIROL, V23, P369, DOI 10.1007/s13365-016-0505-9
Ahmed S, 2016, J NEUROL NEUROSUR PS, V87, P1158, DOI 10.1136/jnnp-2015-312945
Ances BM, 2010, NEUROLOGY, V75, P111, DOI 10.1212/WNL.0b013e3181e7b66e
[Anonymous], 1995, ASSESSMENT, V2, P151, DOI DOI 10.1177/107319119500200205
Antinori A, 2007, NEUROLOGY, V69, P1789, DOI 10.1212/01.WNL.0000287431.88658.8b
Bearden DR, 2016, NEUROLOGY, V87, P17, DOI 10.1212/WNL.0000000000002785
Bell JE, 1998, REV NEUROL-FRANCE, V154, P816
Blennow K, 2003, LANCET NEUROL, V2, P605, DOI 10.1016/S1474-4422(03)00530-1
Blennow K, 2015, TRENDS PHARMACOL SCI, V36, P297, DOI 10.1016/j.tips.2015.03.002
Blennow K, 2010, NAT MED, V16, P1218, DOI 10.1038/nm.2221
Brew BJ, 2005, NEUROLOGY, V65, P1490, DOI 10.1212/01.wnl.0000183293.95787.b7
Caine D, 2004, NEUROCASE, V10, P382, DOI 10.1080/13554790490892239
Chiao S, 2013, AIDS RES HUM RETROV, V29, P949, DOI [10.1089/aid.2012.0229, 10.1089/AID.2012.0229]
Ciccarelli N, 2012, J AM GERIATR SOC, V60, P2048, DOI 10.1111/j.1532-5415.2012.04213.x
Clifford DB, 2009, NEUROLOGY, V73, P1982, DOI 10.1212/WNL.0b013e3181c5b445
Clifford DB, 2013, LANCET INFECT DIS, V13, P976, DOI 10.1016/S1473-3099(13)70269-X
Cysique LA, 2015, BMC NEUROL, V15, DOI 10.1186/s12883-015-0298-0
Edén A, 2016, PLOS ONE, V11, DOI 10.1371/journal.pone.0157160
Ferretti F, 2015, CURR HIV-AIDS REP, V12, P280, DOI 10.1007/s11904-015-0267-7
Friedman LS, 2017, J AM GERIATR SOC, V65, P1420, DOI 10.1111/jgs.14794
Gelman BB, 2015, CURR HIV-AIDS REP, V12, P272, DOI 10.1007/s11904-015-0266-8
Greene M, 2013, JAMA-J AM MED ASSOC, V309, P1397, DOI 10.1001/jama.2013.2963
Heaton RK, 2010, NEUROLOGY, V75, P2087, DOI 10.1212/WNL.0b013e318200d727
Heaton RK, 2015, CLIN INFECT DIS, V60, P473, DOI 10.1093/cid/ciu862
Heaton RK, 2011, J NEUROVIROL, V17, P3, DOI 10.1007/s13365-010-0006-1
Herek GM, 2002, AM J PUBLIC HEALTH, V92, P371, DOI 10.2105/AJPH.92.3.371
Horvath J, 2014, J ALZHEIMERS DIS, V39, P115, DOI 10.3233/JAD-131289
Kojovic Maja, 2011, Ther Adv Neurol Disord, V4, P47, DOI 10.1177/1756285610395653
Krut JJ, 2017, VIRULENCE, V8, P599, DOI 10.1080/21505594.2016.1212155
Mäkitalo S, 2015, AIDS RES THER, V12, DOI 10.1186/s12981-015-0063-x
Mattsson N, 2012, NEUROLOGY, V78, P468, DOI 10.1212/WNL.0b013e3182477eed
Milanini B, 2017, CURR HIV-AIDS REP, V14, P123, DOI 10.1007/s11904-017-0361-0
Murji S, 2003, J INT NEUROPSYCH SOC, V9, P1, DOI 10.1017/S1355617703910010
Ossenkoppele R, 2015, JAMA-J AM MED ASSOC, V313, P1939, DOI 10.1001/jama.2015.4669
SNOWDEN MB, 1995, J GERIATR PSYCH NEUR, V8, P154, DOI 10.1177/089198879500800302
Turner Raymond Scott, 2016, Alzheimers Dement (Amst), V4, P1, DOI 10.1016/j.dadm.2016.03.009
Valcour V, 2008, J NEUROVIROL, V14, P362, DOI 10.1080/13550280802216494
WALKER RE, 1988, ANN INTERN MED, V108, P372, DOI 10.7326/0003-4819-108-3-372
Weintraub S, 2012, CSH PERSPECT MED, V2, DOI 10.1101/cshperspect.a006171
Woods SP, 2009, NEUROPSYCHOL REV, V19, P152, DOI 10.1007/s11065-009-9102-5
NR 40
TC 13
Z9 15
U1 1
U2 9
PU ROUTLEDGE JOURNALS, TAYLOR & FRANCIS LTD
PI ABINGDON
PA 2-4 PARK SQUARE, MILTON PARK, ABINGDON OX14 4RN, OXON, ENGLAND
SN 1355-4794
EI 1465-3656
J9 NEUROCASE
JI Neurocase
PY 2018
VL 24
IS 4
BP 213
EP 219
DI 10.1080/13554794.2018.1530362
PG 7
WC Clinical Neurology; Psychiatry; Psychology
WE Science Citation Index Expanded (SCI-EXPANDED); Social Science Citation Index (SSCI)
SC Neurosciences & Neurology; Psychiatry; Psychology
GA HA9CE
UT WOS:000450591700005
PM 30304986
OA Green Accepted
DA 2025-03-24
ER
PT J
AU Vijayan, M
Yin, LD
Reddy, PH
Benamar, K
AF Vijayan, Murali
Yin, Linda
Reddy, P. Hemachandra
Benamar, Khalid
TI Behavioral Evidence for a Tau and HIV-gp120 Interaction
SO INTERNATIONAL JOURNAL OF MOLECULAR SCIENCES
LA English
DT Article
DE human immunodeficiency virus-1 (HIV); combination antiretroviral therapy
(cART); HIV-associated neurocognitive disorder (HAND);
intracerebroventricularly (ICV); Alzheimer's disease (AD); central
nervous system (CNS); cerebrospinal fluid (CSF); glycoprotein 120
(gp-120)
ID INDUCED MITOCHONDRIAL DYSFUNCTION; DYNAMIN-RELATED PROTEIN-1;
ALZHEIMERS-DISEASE; AMYLOID-BETA; INTRAHYPOTHALAMIC INJECTION; ABNORMAL
INTERACTION; HIV ENCEPHALITIS; SYNAPTIC DAMAGE; MODELS; EXPRESSION
AB Despite successful virologic control with combination antiretroviral therapy (cART), about half of people living with the human immunodeficiency virus-1 (HIV) develop an HIV-associated neurocognitive disorder (HAND). It is estimated that 50% of individuals who are HIV-positive in the United States are aged 50 years or older. Therefore, a new challenge looms as individuals living with HIV incre…
C1 [Vijayan, Murali; Reddy, P. Hemachandra] Texas Tech Univ, Internal Med Dept, Hlth Sci Ctr, 3601 4th St, Lubbock, TX 79430 USA.
[Yin, Linda; Reddy, P. Hemachandra] Texas Tech Univ, Garrison Inst Aging, Hlth Sci Ctr, Lubbock, TX 79430 USA.
[Benamar, Khalid] Texas Tech Univ, Sch Med Lubbock, Dept Pharmacol & Neurosci, Hlth Sci Ctr, Lubbock, TX 79430 USA.
C3 Texas Tech University System; Texas Tech University Health Sciences
Center Lubbock; Texas Tech University System; Texas Tech University
Health Sciences Center Lubbock; Texas Tech University System; Texas Tech
University Health Sciences Center Lubbock
RP Benamar, K (corresponding author), Texas Tech Univ, Sch Med Lubbock, Dept Pharmacol & Neurosci, Hlth Sci Ctr, Lubbock, TX 79430 USA.
EM murali.vijayan@ttuhsc.edu; linda.yin@ttuhsc.edu;
hemachandra.reddy@ttuhsc.edu; khalid.benamar@ttuhsc.edu
OI Reddy, P. Hemachandra/0000-0002-9560-9948; Vijayan,
Murali/0000-0002-7426-3415
CR Aksenov MY, 2010, NEUROSCI LETT, V475, P174, DOI 10.1016/j.neulet.2010.03.073
[Anonymous], 2016, DIAGNOSES HIV INFECT
[Anonymous], 2013, GLOBAL IMPACT DEMENT
Arendash GW, 2004, BRAIN RES, V1012, P29, DOI 10.1016/j.brainres.2004.02.081
Bae M, 2014, J NEUROSCI, V34, P11485, DOI 10.1523/JNEUROSCI.0210-14.2014
Barak O, 2002, BRAIN RES, V933, P98, DOI 10.1016/S0006-8993(02)02280-1
Benamar K, 2005, BRIT J PHARMACOL, V144, P1029, DOI 10.1038/sj.bjp.0706145
Benamar K, 2004, BRAIN RES, V1019, P22, DOI 10.1016/j.brainres.2004.05.041
Benamar K, 2008, EUR J PHARMACOL, V592, P93, DOI 10.1016/j.ejphar.2008.07.009
Benamar K, 2010, J PHARMACOL EXP THER, V332, P549, DOI 10.1124/jpet.109.160309
Clifford DB, 2009, NEUROLOGY, V73, P1982, DOI 10.1212/WNL.0b013e3181c5b445
Fields JA, 2016, NEUROBIOL DIS, V86, P154, DOI 10.1016/j.nbd.2015.11.015
Global HIV & AIDS statistics, 2020, Global HIV & AIDS statistics-2020 fact sheet
Guindon J, 2019, INT J MOL SCI, V20, DOI 10.3390/ijms20051196
Herzberg U, 2001, J NEUROIMMUNOL, V116, P29, DOI 10.1016/S0165-5728(01)00288-0
Kandimalla R, 2018, HUM MOL GENET, V27, P30, DOI 10.1093/hmg/ddx381
Kandimalla R, 2016, HUM MOL GENET, V25, P4881, DOI 10.1093/hmg/ddw312
Lewis J, 2000, NAT GENET, V25, P402, DOI 10.1038/78078
Manczak M, 2018, HUM MOL GENET, V27, P1332, DOI 10.1093/hmg/ddy042
Manczak M, 2016, HUM MOL GENET, V25, P5148, DOI 10.1093/hmg/ddw330
Manczak M, 2012, HUM MOL GENET, V21, P5131, DOI 10.1093/hmg/dds360
Manczak M, 2011, HUM MOL GENET, V20, P2495, DOI 10.1093/hmg/ddr139
Morgello S, 2018, J NEUROVIROL, V24, P629, DOI 10.1007/s13365-018-0663-z
Opp MR, 1996, AM J PHYSIOL-REG I, V270, pR963, DOI 10.1152/ajpregu.1996.270.5.R963
Patrick C, 2011, AM J PATHOL, V178, P1646, DOI 10.1016/j.ajpath.2010.12.033
Paxinos G.A.F.K, 2001, Paxinos and Franklin's the Mouse Brain in Stereotaxic Coordinates, Compact, V2nd ed.
Rappold PM, 2014, NAT COMMUN, V5, DOI 10.1038/ncomms6244
Reddy PH, 2006, NEUROBIOL AGING, V27, P1060, DOI 10.1016/j.neurobiolaging.2005.04.014
Reddy PH, 2018, HUM MOL GENET, V27, P2502, DOI 10.1093/hmg/ddy154
Reddy PH, 2005, J ALZHEIMERS DIS, V7, P103, DOI 10.3233/jad-2005-7203
Rozzi SJ, 2018, CELL DEATH DISCOV, V4, DOI 10.1038/s41420-017-0013-6
Shanmugam S, 2020, BBA-MOL BASIS DIS, V1866, DOI 10.1016/j.bbadis.2020.165891
Teodorof-Diedrich C, 2018, J VIROL, V92, DOI 10.1128/JVI.00993-18
Tripathi M, 2016, EUR J NUCL MED MOL I, V43, P2456, DOI 10.1007/s00259-016-3473-7
Turner Raymond Scott, 2016, Alzheimers Dement (Amst), V4, P1, DOI 10.1016/j.dadm.2016.03.009
Vijayan M, 2022, HUM MOL GENET, V31, P1022, DOI 10.1093/hmg/ddab285
Wallace VCJ, 2007, BRAIN, V130, P2688, DOI 10.1093/brain/awm195
Wimo A, 2017, ALZHEIMERS DEMENT, V13, P1, DOI 10.1016/j.jalz.2016.07.150
Yuan SB, 2014, ANN NEUROL, V75, P837, DOI 10.1002/ana.24139
NR 39
TC 2
Z9 2
U1 0
U2 1
PU MDPI
PI BASEL
PA MDPI AG, Grosspeteranlage 5, CH-4052 BASEL, SWITZERLAND
SN 1661-6596
EI 1422-0067
J9 INT J MOL SCI
JI Int. J. Mol. Sci.
PD MAY
PY 2022
VL 23
IS 10
AR 5514
DI 10.3390/ijms23105514
PG 8
WC Biochemistry & Molecular Biology; Chemistry, Multidisciplinary
WE Science Citation Index Expanded (SCI-EXPANDED)
SC Biochemistry & Molecular Biology; Chemistry
GA 1Q1BJ
UT WOS:000802431900001
PM 35628323
OA gold, Green Published
DA 2025-03-24
ER
PT J
AU Levine, AJ
Miller, JA
Shapshak, P
Gelman, B
Singer, EJ
Hinkin, CH
Commins, D
Morgello, S
Grant, I
Horvath, S
AF Levine, Andrew J.
Miller, Jeremy A.
Shapshak, Paul
Gelman, Benjamin
Singer, Elyse J.
Hinkin, Charles H.
Commins, Deborah
Morgello, Susan
Grant, Igor
Horvath, Steve
TI Systems analysis of human brain gene expression: mechanisms for
HIV-associated neurocognitive impairment and common pathways with
Alzheimer's disease
SO BMC MEDICAL GENOMICS
LA English
DT Article
DE HIV encephalitis; HIV-associated dementia; HIV-associated neurocognitive
disorder; Weighted gene coexpression network analysis; WGCNA; CNS
penetration effectiveness; National neuroAIDS tissue consortium;
Coexpression module
ID COEXPRESSION NETWORK ANALYSIS; HUMAN-IMMUNODEFICIENCY-VIRUS; NEUROAIDS
TISSUE CONSORTIUM; CENTRAL-NERVOUS-SYSTEM; ANTIRETROVIRAL THERAPY; AIDS
DEMENTIA; CNS PENETRATION; BASAL GANGLIA; WHITE-MATTER; TRANSCRIPTOME
AB Background: Human Immunodeficiency Virus-1 (HIV) infection frequently results in neurocognitive impairment. While the cause remains unclear, recent gene expression studies have identified genes whose transcription is dysregulated in individuals with HIV-association neurocognitive disorder (HAND). However, the methods for interpretation of such data have lagged behind the technical advances all…
Methods: In Study 1, using data from three brain regions in 6 HIV-seronegative and 15 HIV + cases, we first employed weighted gene co-expression network analysis (WGCNA) to further explore transcriptome networks specific to HAND with HIV-encephalitis (HIVE) and HAND without HIVE. We then used a symptomatic approach, employing standard expression analysis and WGCNA to identify networks associated …
Results: Study 1: WGCNA largely corroborated findings from standard differential gene expression analyses, but also identified possible meta-networks composed of multiple gene ontology categories and oligodendrocyte dysfunction. Differential expression analysis identified hub genes highly correlated with NCI, including genes implicated in gliosis, inflammation, and dopaminergic tone. Enrichment a…
Conclusions: While under-powered, this study identified possible biologically-relevant networks correlated with NCI in HIV, and common networks shared with AD, opening new avenues for inquiry in the investigation of HAND neuropathogenesis. These results suggest that further interrogation of existing transcriptome data using systems biology methods can yield important information.
C1 [Levine, Andrew J.; Singer, Elyse J.] Univ Calif Los Angeles, David Geffen Sch Med, Natl Neurol AIDS Bank, Dept Neurol, Los Angeles, CA 90095 USA.
[Miller, Jeremy A.; Horvath, Steve] Univ Calif Los Angeles, David Geffen Sch Med, Dept Human Genet, Los Angeles, CA 90095 USA.
[Shapshak, Paul] Univ S Florida, Morsani Coll Med, Dept Med, Div Infect Dis & Int Med, Tampa, FL USA.
[Shapshak, Paul] Univ S Florida, Morsani Coll Med, Dept Psychiat & Behav Med, Tampa, FL USA.
[Gelman, Benjamin] Univ Texas Med Branch, Dept Pathol, Galveston, TX 77555 USA.
[Gelman, Benjamin] Univ Texas Med Branch, Dept Neurosci & Cell Biol, Galveston, TX 77555 USA.
[Hinkin, Charles H.] Univ Calif Los Angeles, David Geffen Sch Med, Dept Psychiat & Biobehav Sci, Los Angeles, CA 90095 USA.
[Hinkin, Charles H.] VA Greater Los Angeles Healthcare Syst, Los Angeles, CA USA.
[Commins, Deborah] Univ So Calif, Keck Sch Med, Dept Pathol, Los Angeles, CA 90033 USA.
[Morgello, Susan] Mt Sinai Sch Med, Manhattan HIV Brain Bank, Dept Neurol, New York, NY USA.
[Morgello, Susan] Mt Sinai Sch Med, Manhattan HIV Brain Bank, Dept Neurosci, New York, NY USA.
[Morgello, Susan] Mt Sinai Sch Med, Manhattan HIV Brain Bank, Dept Pathol, New York, NY USA.
[Grant, Igor] Univ Calif San Diego, Dept Psychiat, Calif NeuroAIDS Tissue Network, San Diego, CA 92103 USA.
[Horvath, Steve] Univ Calif Los Angeles, Dept Biostat, Los Angeles, CA USA.
C3 University of California System; University of California Los Angeles;
University of California Los Angeles Medical Center; David Geffen School
of Medicine at UCLA; University of California System; University of
California Los Angeles; University of California Los Angeles Medical
Center; David Geffen School of Medicine at UCLA; State University System
of Florida; University of South Florida; State University System of
Florida; University of South Florida; University of Texas System;
University of Texas Medical Branch Galveston; University of Texas
System; University of Texas Medical Branch Galveston; University of
California System; University of California Los Angeles; University of
California Los Angeles Medical Center; David Geffen School of Medicine
at UCLA; US Department of Veterans Affairs; Veterans Health
Administration (VHA); VA Greater Los Angeles Healthcare System;
University of Southern California; Icahn School of Medicine at Mount
Sinai; Icahn School of Medicine at Mount Sinai; Icahn School of Medicine
at Mount Sinai; University of California System; University of
California San Diego; University of California System; University of
California Los Angeles
RP Levine, AJ (corresponding author), Univ Calif Los Angeles, David Geffen Sch Med, Natl Neurol AIDS Bank, Dept Neurol, Los Angeles, CA 90095 USA.
EM ajlevine@mednet.ucla.edu
RI S, M/JTT-7083-2023; Levine, Andrew/ABD-7628-2021
OI Singer, Elyse/0000-0001-9166-6534
FU National NeuroAIDS Tissue Consortium; National Neurological AIDS Bank
[U01-MH08021, R24-NS38841]; Texas NeuroAIDS Research Center
[U01-MH083507, R24-NS45491]; Manhattan HIV Brain Bank [U01-MH083501,
R24-MH59724]; California NeuroAIDS Tissue Network [U01-MH083506,
R24-MH59745]; National Institute for Drug Abuse [R01DA030913]; National
Institute of Mental Health; National Institute of Neurological Disorders
and Stroke [U24MH100929] Funding Source: NIH RePORTER; National
Institute on Drug Abuse [U24MH100929] Funding Source: NIH RePORTER
FX This study was funded in through the National NeuroAIDS Tissue
Consortium, which consists of National Neurological AIDS Bank
(U01-MH08021 and R24-NS38841 - Singer), Texas NeuroAIDS Research Center
(U01-MH083507 and R24-NS45491 - Gelman), Manhattan HIV Brain Bank
(U01-MH083501 and R24-MH59724 - Morgello), and California NeuroAIDS
Tissue Network (U01-MH083506 and R24-MH59745 - Grant). Funding was also
provided by the National Institute for Drug Abuse grant R01DA030913
(Levine & Horvath).
CR Antinori A, 2007, NEUROLOGY, V69, P1789, DOI 10.1212/01.WNL.0000287431.88658.8b
Aronica E, 2001, NEUROREPORT, V12, P2461, DOI 10.1097/00001756-200108080-00035
Bartzokis G, 2004, NEUROBIOL AGING, V25, P843, DOI 10.1016/j.neurobiolaging.2003.09.005
Bartzokis G, 2011, NEUROBIOL AGING, V32, P1341, DOI 10.1016/j.neurobiolaging.2009.08.007
Berger JR, 2000, J PSYCHOPHARMACOL, V14, P214, DOI 10.1177/026988110001400304
Blalock EM, 2004, P NATL ACAD SCI USA, V101, P2173, DOI 10.1073/pnas.0308512100
Borjabad A, 2012, J NEUROIMMUNE PHARM, V7, P914, DOI 10.1007/s11481-012-9409-5
Borjabad A, 2011, PLOS PATHOG, V7, DOI 10.1371/journal.ppat.1002213
Borjabad A, 2010, J NEUROIMMUNE PHARM, V5, P44, DOI 10.1007/s11481-009-9167-1
Cahoy JD, 2008, J NEUROSCI, V28, P264, DOI 10.1523/JNEUROSCI.4178-07.2008
Chang L, 2008, NEUROIMAGE, V42, P869, DOI 10.1016/j.neuroimage.2008.05.011
Cherner M, 2007, J NEUROVIROL, V13, P23, DOI 10.1080/13550280601089175
Conant K, 1998, P NATL ACAD SCI USA, V95, P3117, DOI 10.1073/pnas.95.6.3117
Cosenza MA, 2002, NEUROPATH APPL NEURO, V28, P480, DOI 10.1046/j.1365-2990.2002.00420.x
Cysique LA, 2009, NEUROLOGY, V73, P342, DOI 10.1212/WNL.0b013e3181ab2b3b
De Iaco A, 2011, RETROVIROLOGY, V8, DOI 10.1186/1742-4690-8-98
DEISS LP, 1995, GENE DEV, V9, P15, DOI 10.1101/gad.9.1.15
Di Rocco A, 2000, CLIN NEUROPHARMACOL, V23, P190, DOI 10.1097/00002826-200007000-00004
Eugenin EA, 2005, GLIA, V49, P501, DOI 10.1002/glia.20137
Everall I, 2005, J NEUROIMMUNOL, V170, P158, DOI 10.1016/j.jneuroim.2005.09.009
Everall I, 2009, J NEUROVIROL, V15, P360, DOI 10.3109/13550280903131915
FOLSTEIN MF, 1975, J PSYCHIAT RES, V12, P189, DOI 10.1016/0022-3956(75)90026-6
Fuller TF, 2007, MAMM GENOME, V18, P463, DOI 10.1007/s00335-007-9043-3
Gainetdinov RR, 2003, NEURON, V38, P291, DOI 10.1016/S0896-6273(03)00192-2
Garvey L, 2011, NEUROLOGY, V76, P693, DOI 10.1212/WNL.0b013e31820d8b0b
GELMAN BB, 1993, ANN NEUROL, V34, P65, DOI 10.1002/ana.410340112
Gelman BB, PLOS ONE IN PRESS
Gelman BBM., 2012, The Neurology of AIDS, P518
Gelman BB, 2006, J NEUROIMMUNE PHARM, V1, P410, DOI 10.1007/s11481-006-9030-6
Gelman BB, 2012, J NEUROIMMUNE PHARM, V7, P686, DOI 10.1007/s11481-012-9345-4
Gelman BB, 2010, J NEUROIMMUNE PHARM, V5, P92, DOI 10.1007/s11481-009-9168-0
GENDELMAN HE, 1994, ADV NEUROIMMUNOL, V4, P189, DOI 10.1016/S0960-5428(06)80256-1
Gersten M, 2009, J NEUROSCI, V29, P12467, DOI 10.1523/JNEUROSCI.3180-09.2009
Ghazalpour A, 2006, PLOS GENET, V2, P1182, DOI 10.1371/journal.pgen.0020130
Gonzalez E, 2002, P NATL ACAD SCI USA, V99, P13795, DOI 10.1073/pnas.202357499
Heaton RK, 2011, J NEUROVIROL, V17, P3, DOI 10.1007/s13365-010-0006-1
Hilliard AT, 2012, NEURON, V73, P537, DOI 10.1016/j.neuron.2012.01.005
Horvath S, 2006, P NATL ACAD SCI USA, V103, P17402, DOI 10.1073/pnas.0608396103
Horvath S, 2008, PLOS COMPUT BIOL, V4, DOI 10.1371/journal.pcbi.1000117
Hosack DA, 2003, GENOME BIOL, V4, DOI 10.1186/gb-2003-4-10-r70
Hu S, 2009, ARTHRITIS RHEUM-US, V60, P81, DOI 10.1002/art.24150
Jayadev S, 2007, J NEUROIMMUNE PHARM, V2, P359, DOI 10.1007/s11481-007-9095-x
Kumar AM, 2011, J NEUROVIROL, V17, P26, DOI 10.1007/s13365-010-0003-4
Kumar AM, 2009, J NEUROVIROL, V15, P257, DOI 10.1080/13550280902973952
Lackner P, 2010, J NEUROINFLAMM, V7, DOI 10.1186/1742-2094-7-79
Langfelder P, 2007, BMC SYST BIOL, V1, DOI 10.1186/1752-0509-1-54
Langfelder P, 2008, BIOINFORMATICS, V24, P719, DOI 10.1093/bioinformatics/btm563
Langfelder P, 2008, BMC BIOINFORMATICS, V9, DOI 10.1186/1471-2105-9-559
Langfelder P, 2011, PLOS COMPUT BIOL, V7, DOI 10.1371/journal.pcbi.1001057
Lee HK, 2004, GENOME RES, V14, P1085, DOI 10.1101/gr.1910904
Letendre S, 2008, ARCH NEUROL-CHICAGO, V65, P65, DOI 10.1001/archneurol.2007.31
Lim WK, 2007, BIOINFORMATICS, V23, pI282, DOI 10.1093/bioinformatics/btm201
Liu GG, 2010, ADV EXP MED BIOL, V680, P253, DOI 10.1007/978-1-4419-5913-3_29
MacLennan NK, 2009, MOL GENET METAB, V98, P203, DOI 10.1016/j.ymgme.2009.05.004
MANDYBUR TI, 1989, ACTA NEUROPATHOL, V78, P329, DOI 10.1007/BF00687764
Marra CM, 2003, NEUROLOGY, V60, P1388, DOI 10.1212/01.WNL.0000058768.73358.1A
Marraa CM, 2009, AIDS, V23, P1359, DOI 10.1097/QAD.0b013e32832c4152
Masliah E, 2004, J NEUROIMMUNOL, V157, P163, DOI 10.1016/j.jneuroim.2004.08.026
Mason MJ, 2009, BMC GENOMICS, V10, DOI 10.1186/1471-2164-10-327
Matsunaga E, 2004, NAT CELL BIOL, V6, P749, DOI 10.1038/ncb1157
Miller JA, 2008, J NEUROSCI, V28, P1410, DOI 10.1523/JNEUROSCI.4098-07.2008
Miller JA, 2011, BMC BIOINFORMATICS, V12, DOI 10.1186/1471-2105-12-322
Miller JA, 2010, P NATL ACAD SCI USA, V107, P12698, DOI 10.1073/pnas.0914257107
Minagar A, 2004, J NEUROL SCI, V224, P3, DOI 10.1016/j.jns.2004.06.007
Morgello S, 2001, NEUROPATH APPL NEURO, V27, P326, DOI 10.1046/j.0305-1846.2001.00334.x
Newhouse SJ, 2005, HUM MOL GENET, V14, P1805, DOI 10.1093/hmg/ddi187
Nguyen TP, 2010, AM J PATHOL, V176, P893, DOI 10.2353/ajpath.2010.090390
Oldham MC, 2008, NAT NEUROSCI, V11, P1271, DOI 10.1038/nn.2207
Oldham MC, 2006, P NATL ACAD SCI USA, V103, P17973, DOI 10.1073/pnas.0605938103
Paul RH, 2007, J NEUROPSYCH CLIN N, V19, P283, DOI 10.1176/appi.neuropsych.19.3.283
Plaisier CL, 2009, PLOS GENET, V5, DOI 10.1371/journal.pgen.1000642
Presson AP, 2009, BMC SYST BIOL, V2, DOI 10.1186/1752-0509-2-95
Pulliam L, 2011, AIDS, V25, P1721, DOI 10.1097/QAD.0b013e328349f022
Ravasz E, 2002, SCIENCE, V297, P1551, DOI 10.1126/science.1073374
Ray M, 2008, GENOME BIOL, V9, DOI 10.1186/gb-2008-9-10-r148
Roberts ES, 2003, AM J PATHOL, V162, P2041, DOI 10.1016/S0002-9440(10)64336-2
Salaria S, 2007, J NEUROVIROL, V13, P496, DOI 10.1080/13550280701558616
Saris CGJ, 2009, BMC GENOMICS, V10, DOI 10.1186/1471-2164-10-405
Schug J, 2005, GENOME BIOL, V6, DOI 10.1186/gb-2005-6-4-r33
Serrano-Pozo A, 2011, AM J PATHOL, V179, P1373, DOI 10.1016/j.ajpath.2011.05.047
Shapshak P, 2008, BIOINFORMATION, V2, P348, DOI 10.6026/97320630002348
Tozzi V, 2007, JAIDS-J ACQ IMM DEF, V45, P174, DOI 10.1097/QAI.0b013e318042e1ee
Tzeng SF, 1999, GLIA, V26, P139, DOI 10.1002/(SICI)1098-1136(199904)26:2<139::AID-GLIA5>3.0.CO;2-1
Voineagu I, 2011, NATURE, V474, P380, DOI 10.1038/nature10110
Weiss JM, 1999, J IMMUNOL, V163, P2953
Winkler JM, 2012, J NEUROIMMUNE PHARM, V7, P372, DOI 10.1007/s11481-012-9344-5
Winston A, 2010, CLIN INFECT DIS, V50, P920, DOI 10.1086/650743
Xing HQ, 2009, J NEUROPATH EXP NEUR, V68, P199, DOI 10.1097/NEN.0b013e31819715df
Yip AM, 2007, BMC BIOINFORMATICS, V8, DOI 10.1186/1471-2105-8-22
Zhang B, 2005, STAT APPL GENET MOL, V4, DOI 10.2202/1544-6115.1128
Zhou LH, 2011, PLOS PATHOG, V7, DOI 10.1371/journal.ppat.1002194
NR 91
TC 53
Z9 62
U1 0
U2 19
PU BIOMED CENTRAL LTD
PI LONDON
PA 236 GRAYS INN RD, FLOOR 6, LONDON WC1X 8HL, ENGLAND
SN 1755-8794
J9 BMC MED GENOMICS
JI BMC Med. Genomics
PD FEB 13
PY 2013
VL 6
AR 4
DI 10.1186/1755-8794-6-4
PG 20
WC Genetics & Heredity
WE Science Citation Index Expanded (SCI-EXPANDED)
SC Genetics & Heredity
GA 124MF
UT WOS:000317467800001
PM 23406646
OA gold, Green Published
DA 2025-03-24
ER
PT J
AU Chen, X
Wei, JQ
Zhang, Y
Zhang, YL
Zhang, T
AF Chen, Xue
Wei, Jiaqi
Zhang, Yang
Zhang, Yulin
Zhang, Tong
TI Crosstalk between gut microbiome and neuroinflammation in pathogenesis
of HIV-associated neurocognitive disorder
SO JOURNAL OF THE NEUROLOGICAL SCIENCES
LA English
DT Article
DE Neuroinflammation; Gut microbiome; Microbiome-gut-brain axis; HIV
-associated neurocognitive disorder; Neurodegenerative disease
ID BLOOD-BRAIN-BARRIER; HUMAN-IMMUNODEFICIENCY-VIRUS; IMMUNE ACTIVATION;
INFLAMMATION; PERFORMANCE; ASTROCYTES; INFECTION; DEPLETION; PROMOTES;
IMPACT
AB HIV -associated neurocognitive disorder (HAND) has become a chronic neurodegenerative disease affecting the quality of life in people living with HIV (PLWH). Despite an established association between HAND and neuroinflammation induced by HIV proteins (gp120, Tat, Rev., Nef, and Vpr), the pathogenesis of HAND remains to be fully elucidated. Accumulating evidence demonstrated that the gut micro…
C1 [Chen, Xue; Wei, Jiaqi; Zhang, Yang; Zhang, Yulin; Zhang, Tong] Capital Med Univ, Beijing Youan Hosp, Clin & Res Ctr Infect Dis, Beijing Key Lab HIV AIDS Res,Beijing Inst Hepat, Beijing 100069, Peoples R China.
C3 Capital Medical University
RP Zhang, YL; Zhang, T (corresponding author), Capital Med Univ, Beijing Youan Hosp, Clin & Res Ctr Infect Dis, Beijing Key Lab HIV AIDS Res,Beijing Inst Hepat, Beijing 100069, Peoples R China.
EM yulinzhang@ccmu.edu.cn; zt_doc@ccmu.edu.cn
RI Zhang, Yulin/ABP-2104-2022; Zhang, tong/IAP-2587-2023; Wei,
Jiaqi/IYS-1598-2023; Zhang, Jarmin/IVV-3502-2023
FU National Natural Science Foundation of China [82241072, 82072271];
Beijing Natural Science Foundation [7222091, 7222095]; Research and
application of characteristic clinical diagnosis and treatment
technology in Beijing [Z221100007422055]; Beijing Hospitals Authority's
Ascent Plan [DFL20221502]
FX This work is supported by the National Natural Science Foundation of
China (82241072, 82072271) ; the Beijing Natural Science Foundation
(7222091, 7222095) ; Research and application of characteristic clinical
diagnosis and treatment technology in Beijing (Z221100007422055) ;
Beijing Hospitals Authority' s Ascent Plan (DFL20221502) .
CR Aalinkeel R, 2017, J NEUROIMMUNE PHARM, V12, P133, DOI 10.1007/s11481-016-9723-4
Abassi M, 2017, J NEUROVIROL, V23, P369, DOI 10.1007/s13365-016-0505-9
Alzahrani J, 2019, EBIOMEDICINE, V46, P522, DOI 10.1016/j.ebiom.2019.07.027
Bastiaanssen TFS, 2019, INT J NEUROPSYCHOPH, V22, P37, DOI 10.1093/ijnp/pyy067
Bedarf JR, 2017, GENOME MED, V9, DOI 10.1186/s13073-017-0428-y
Berer K, 2017, P NATL ACAD SCI USA, V114, P10719, DOI 10.1073/pnas.1711233114
Borrajo A, 2021, ANN MED, V53, P43, DOI 10.1080/07853890.2020.1814962
Bostick JW, 2022, CURR OPIN IMMUNOL, V76, DOI 10.1016/j.coi.2022.102177
Brabers NACH, 2006, EUR J CLIN INVEST, V36, P447, DOI 10.1111/j.1365-2362.2006.01657.x
Braniste V, 2014, SCI TRANSL MED, V6, DOI 10.1126/scitranslmed.3009759
Brauckmann V, 2022, J EUR ACAD DERMATOL, V36, P881, DOI 10.1111/jdv.18006
Brenchley JM, 2006, NAT MED, V12, P1365, DOI 10.1038/nm1511
Calderon TM, 2017, J NEUROIMMUNE PHARM, V12, P353, DOI 10.1007/s11481-017-9726-9
Cao W, 2018, MOL NEURODEGENER, V13, DOI 10.1186/s13024-018-0284-2
Cattaneo A, 2017, NEUROBIOL AGING, V49, P60, DOI 10.1016/j.neurobiolaging.2016.08.019
Chaganti J, 2019, AIDS, V33, P1843, DOI 10.1097/QAD.0000000000002300
Chandra S, 2023, MOL NEURODEGENER, V18, DOI 10.1186/s13024-023-00595-7
Chen C, 2021, EMBO J, V40, DOI 10.15252/embj.2020106320
Chivero ET, 2017, J NEUROSCI, V37, P3599, DOI 10.1523/JNEUROSCI.3045-16.2017
Cryan JF, 2020, LANCET NEUROL, V19, P179, DOI 10.1016/S1474-4422(19)30356-4
Cullen KM, 2005, J CEREBR BLOOD F MET, V25, P1656, DOI 10.1038/sj.jcbfm.9600155
D'Angelo C, 2017, NUTRIENTS, V9, DOI 10.3390/nu9060615
d'Ettorre G, 2017, IMMUN INFLAMM DIS, V5, P244, DOI 10.1002/iid3.160
Deshpande M, 2005, NEUROTOX RES, V7, P183, DOI 10.1007/BF03036448
Dillon SM, 2016, AIDS, V30, P2737, DOI 10.1097/QAD.0000000000001289
Dong RH, 2022, FRONT NUTR, V8, DOI 10.3389/fnut.2021.756720
Dong RH, 2021, FRONT CELL INFECT MI, V11, DOI 10.3389/fcimb.2021.723840
Doroszkiewicz J, 2021, INT J MOL SCI, V22, DOI 10.3390/ijms221810028
Elinav E, 2011, CELL, V145, P745, DOI 10.1016/j.cell.2011.04.022
Everall I, 2009, J NEUROVIROL, V15, P360, DOI 10.3109/13550280903131915
Fauci AS, 2015, NEW ENGL J MED, V373, P2197, DOI 10.1056/NEJMp1502020
Favre D, 2010, SCI TRANSL MED, V2, DOI 10.1126/scitranslmed.3000632
Ferrell D, 2014, CELL MOL LIFE SCI, V71, P4387, DOI 10.1007/s00018-014-1702-4
Gill AJ, 2018, J NEUROINFLAMM, V15, DOI 10.1186/s12974-018-1102-z
González-Hernández LA, 2019, BMC INFECT DIS, V19, DOI 10.1186/s12879-019-3867-9
Gougeon ML, 2017, J INTERN MED, V281, P433, DOI 10.1111/joim.12570
Harach T, 2017, SCI REP-UK, V7, DOI 10.1038/srep41802
Hazan S, 2020, J INT MED RES, V48, DOI 10.1177/0300060520925930
He XL, 2020, CELL MOL IMMUNOL, V17, P283, DOI 10.1038/s41423-019-0260-y
Hong SZ, 2015, BRAIN BEHAV IMMUN, V45, P1, DOI 10.1016/j.bbi.2014.10.008
Hu GX, 2010, MED HYPOTHESES, V74, P123, DOI 10.1016/j.mehy.2009.07.022
Ishizaka A, 2021, MICROBIOL SPECTR, V9, DOI 10.1128/Spectrum.00708-21
Jiang W, 2021, J INFECT DIS, V223, P1612, DOI 10.1093/infdis/jiaa765
Kesika P, 2021, LIFE SCI, V264, DOI 10.1016/j.lfs.2020.118627
Killinger BA, 2018, SCI TRANSL MED, V10, DOI 10.1126/scitranslmed.aar5280
Kim-Chang JJ, 2019, AIDS, V33, P2363, DOI 10.1097/QAD.0000000000002371
Kwon HS, 2020, TRANSL NEURODEGENER, V9, DOI 10.1186/s40035-020-00221-2
Lang LM, 2020, INT IMMUNOPHARMACOL, V89, DOI 10.1016/j.intimp.2020.106908
Lanman T, 2021, J NEUROIMMUNE PHARM, V16, P130, DOI 10.1007/s11481-019-09886-7
Lee M, 2011, GLIA, V59, P152, DOI 10.1002/glia.21087
Linnerbauer M, 2020, NEURON, V108, P608, DOI 10.1016/j.neuron.2020.08.012
Lozupone CA, 2013, CELL HOST MICROBE, V14, P329, DOI 10.1016/j.chom.2013.08.006
Lyons JL, 2011, JAIDS-J ACQ IMM DEF, V57, P371, DOI 10.1097/QAI.0b013e3182237e54
Megur A, 2021, NUTRIENTS, V13, DOI 10.3390/nu13010037
Missailidis C, 2018, AIDS, V32, P1589, DOI [10.1097/QAD.0000000000001813, 10.1097/qad.0000000000001813]
Monaco CL, 2016, CELL HOST MICROBE, V19, P311, DOI 10.1016/j.chom.2016.02.011
Morais LH, 2021, NAT REV MICROBIOL, V19, P241, DOI 10.1038/s41579-020-00460-0
Morris G, 2017, MOL NEUROBIOL, V54, P4432, DOI 10.1007/s12035-016-0004-2
Muller E, 2021, MICROBIOME, V9, DOI 10.1186/s40168-021-01149-z
Niu F, 2021, FRONT CELL DEV BIOL, V9, DOI 10.3389/fcell.2021.724970
Nowak P, 2015, AIDS, V29, P2409, DOI 10.1097/QAD.0000000000000869
Okoye AA, 2013, IMMUNOL REV, V254, P54, DOI 10.1111/imr.12066
Pacheco-Yanes J, 2023, TRENDS MOL MED, V29, P912, DOI 10.1016/j.molmed.2023.08.006
Park J, 2021, EXP MOL MED, V53, P1821, DOI 10.1038/s12276-021-00703-x
Patani R, 2023, NAT REV NEUROL, V19, P395, DOI 10.1038/s41582-023-00822-1
Persidsky Y, 2006, BLOOD, V107, P4770, DOI 10.1182/blood-2005-11-4721
Qin JJ, 2010, NATURE, V464, P59, DOI 10.1038/nature08821
Raffatellu M, 2008, NAT MED, V14, P421, DOI 10.1038/nm1743
Ramirez SH, 2010, J NEUROSCI, V30, P9454, DOI 10.1523/JNEUROSCI.5796-09.2010
Rawat P, 2019, GLIA, V67, P802, DOI 10.1002/glia.23568
Rothhammer V, 2018, NATURE, V557, P724, DOI 10.1038/s41586-018-0119-x
Sampson TR, 2016, CELL, V167, P1469, DOI 10.1016/j.cell.2016.11.018
Saylor D, 2016, NAT REV NEUROL, V12, P234, DOI [10.1038/nrneurol.2016.53, 10.1038/nrneurol.2016.27]
Shah A, 2010, J NEUROINFLAMM, V7, DOI 10.1186/1742-2094-7-96
Shah MR, 2015, J AM COLL CARDIOL, V65, P738, DOI 10.1016/j.jacc.2014.12.014
Shan ZL, 2018, J INFECT DIS, V218, P1474, DOI 10.1093/infdis/jiy356
Sherwin E, 2018, ANN NY ACAD SCI, V1420, P5, DOI 10.1111/nyas.13416
Sim JH, 2021, CURR HIV-AIDS REP, V18, P57, DOI 10.1007/s11904-020-00537-8
Siopi E, 2023, MOL PSYCHIATR, V28, P3002, DOI 10.1038/s41380-023-02071-6
Sorboni SG, 2022, CLIN MICROBIOL REV, V35, DOI 10.1128/CMR.00338-20
Sreeram S, 2022, TRENDS IMMUNOL, V43, P630, DOI 10.1016/j.it.2022.06.003
Strandwitz P, 2019, NAT MICROBIOL, V4, P396, DOI 10.1038/s41564-018-0307-3
Subhramanyam CS, 2019, SEMIN CELL DEV BIOL, V94, P112, DOI 10.1016/j.semcdb.2019.05.004
Svensson E, 2015, ANN NEUROL, V78, P522, DOI 10.1002/ana.24448
Sweeney MD, 2018, NAT REV NEUROL, V14, P133, DOI 10.1038/nrneurol.2017.188
Tan AH, 2021, ANN NEUROL, V89, P546, DOI 10.1002/ana.25982
Teleanu DM, 2022, INT J MOL SCI, V23, DOI 10.3390/ijms23115938
Ton Hoai, 2013, J AIDS Clin Res, V4, P255
Vartak-Sharma N, 2014, J BIOL CHEM, V289, P19599, DOI 10.1074/jbc.M114.567644
Vázquez-Castellanos JF, 2015, MUCOSAL IMMUNOL, V8, P760, DOI 10.1038/mi.2014.107
Veazey RS, 1998, SCIENCE, V280, P427, DOI 10.1126/science.280.5362.427
Vujkovic-Cvijin I, 2013, SCI TRANSL MED, V5, DOI 10.1126/scitranslmed.3006438
Walsh JG, 2014, RETROVIROLOGY, V11, DOI 10.1186/1742-4690-11-35
Wang XY, 2019, CELL RES, V29, P787, DOI 10.1038/s41422-019-0216-x
Wang YH, 2020, NEUROLOGY, V95, pE2610, DOI 10.1212/WNL.0000000000010752
Wekerle H, 2018, NATURE, V557, P642, DOI 10.1038/d41586-018-05113-0
Williams ME, 2021, J NEUROIMMUNOL, V358, DOI 10.1016/j.jneuroim.2021.577649
Wu AG, 2021, AGEING RES REV, V65, DOI 10.1016/j.arr.2020.101202
Yan YQ, 2015, CELL, V160, P62, DOI 10.1016/j.cell.2014.11.047
Yang WJ, 2021, CELL MOL IMMUNOL, V18, P866, DOI 10.1038/s41423-021-00661-4
Yano JM, 2015, CELL, V161, P264, DOI 10.1016/j.cell.2015.02.047
Yu CD, 2020, CURR OPIN NEUROBIOL, V62, P133, DOI 10.1016/j.conb.2020.03.006
Yu LW, 2022, ANNU REV IMMUNOL, V40, P143, DOI 10.1146/annurev-immunol-101320-014237
Zhang FD, 2019, FRONT MICROBIOL, V9, DOI 10.3389/fmicb.2018.03352
Zhang T, 2023, GUT MICROBES, V15, DOI 10.1080/19490976.2023.2271613
Zhao YX, 2021, ANTIOXIDANTS-BASEL, V10, DOI 10.3390/antiox10121917
Zhao Z, 2021, MICROBIOME, V9, DOI 10.1186/s40168-021-01107-9
Zhuang ZQ, 2018, J ALZHEIMERS DIS, V63, P1337, DOI 10.3233/JAD-180176
Zilberman-Schapira G, 2016, BMC MED, V14, DOI 10.1186/s12916-016-0625-3
NR 110
TC 0
Z9 0
U1 0
U2 8
PU ELSEVIER
PI AMSTERDAM
PA RADARWEG 29, 1043 NX AMSTERDAM, NETHERLANDS
SN 0022-510X
EI 1878-5883
J9 J NEUROL SCI
JI J. Neurol. Sci.
PD FEB 15
PY 2024
VL 457
AR 122889
DI 10.1016/j.jns.2024.122889
EA JAN 2024
PG 13
WC Clinical Neurology; Neurosciences
WE Science Citation Index Expanded (SCI-EXPANDED)
SC Neurosciences & Neurology
GA JI7G2
UT WOS:001172595500001
PM 38262196
DA 2025-03-24
ER
PT J
AU D'Aversa, TG
Eugenin, EA
Berman, JW
AF D'Aversa, TG
Eugenin, EA
Berman, JW
TI NeuroAIDS: Contributions of the human immunodeficiency virus-1 proteins
Tat and gp120 as well as CD40 to microglial activation
SO JOURNAL OF NEUROSCIENCE RESEARCH
LA English
DT Review
DE chemokines; Alzheimer's disease; multiple sclerosis; migration;
neurotoxicity
ID HUMAN FETAL MICROGLIA; CHEMOKINE-RECEPTOR EXPRESSION; CD40-CD40 LIGAND
INTERACTIONS; CENTRAL-NERVOUS-SYSTEM; HIV-1 TAT; NEURONAL INJURY;
ALZHEIMERS-DISEASE; IN-VIVO; T-CELLS; CHEMOATTRACTANT PROTEIN-1
AB Microglia are the resident phagocytes of the brain and are an important source of proinflammatory mediators. Human immunodeficiency virus (HIV)-1 infects the central nervous system early in the course of disease, and it is believed that this occurs, in part, through the transmigration of HIV-1-infected cells across the blood-brain barrier. Infected cells release viral proteins, such as Tat and…
C1 Yeshiva Univ Albert Einstein Coll Med, Dept Pathol, Bronx, NY 10461 USA.
Yeshiva Univ Albert Einstein Coll Med, Dept Microbiol & Immunol, Bronx, NY 10461 USA.
C3 Yeshiva University; Montefiore Medical Center; Albert Einstein College
of Medicine; Yeshiva University; Montefiore Medical Center; Albert
Einstein College of Medicine
RP Yeshiva Univ Albert Einstein Coll Med, Dept Pathol, 1300 Morris Pk Ave,F727, Bronx, NY 10461 USA.
EM berman@aecom.yu.edu
FU NIAID NIH HHS [AI-051519] Funding Source: Medline; NIMH NIH HHS [K01
MH076679, MH070297, MH52974] Funding Source: Medline; NINDS NIH HHS
[T32NS07098, NS11920] Funding Source: Medline
CR ADAMS CWM, 1989, J NEUROL SCI, V92, P291, DOI 10.1016/0022-510X(89)90144-5
Aksenov MY, 2003, BRAIN RES, V987, P1, DOI 10.1016/S0006-8993(03)03194-9
Albini A, 1998, P NATL ACAD SCI USA, V95, P13153, DOI 10.1073/pnas.95.22.13153
Albini A, 1998, J BIOL CHEM, V273, P15895, DOI 10.1074/jbc.273.26.15895
Albright AV, 1999, J VIROL, V73, P205, DOI 10.1128/JVI.73.1.205-213.1999
Alkhatib G, 1996, SCIENCE, V272, P1955, DOI 10.1126/science.272.5270.1955
ARMITAGE RJ, 1992, NATURE, V357, P80, DOI 10.1038/357080a0
ARYA SK, 1985, SCIENCE, V229, P69, DOI 10.1126/science.2990040
Asensio VC, 2001, J VIROL, V75, P7067, DOI 10.1128/JVI.75.15.7067-7077.2001
Asensio VC, 1999, TRENDS NEUROSCI, V22, P504, DOI 10.1016/S0166-2236(99)01453-8
Bachis A, 2004, J NEUROSCI RES, V75, P75, DOI 10.1002/jnr.10826
Bakri Y, 2002, AIDS RES HUM RETROV, V18, P103, DOI 10.1089/08892220252779647
Bansal AK, 2000, BRAIN RES, V879, P42, DOI 10.1016/S0006-8993(00)02725-6
Becher B, 2000, GLIA, V29, P293
Bergamini A, 2002, J INFECT DIS, V185, P1567, DOI 10.1086/340413
Bonavia R, 2001, BIOCHEM BIOPH RES CO, V288, P301, DOI 10.1006/bbrc.2001.5743
Bornemann MAC, 1997, J LAB CLIN MED, V129, P10
Bragg DC, 2002, J NEUROVIROL, V8, P225, DOI 10.1080/13550280290049679
Bruce-Keller AJ, 2001, J NEUROCHEM, V78, P1315, DOI 10.1046/j.1471-4159.2001.00511.x
Buttini M, 1998, NAT MED, V4, P441, DOI 10.1038/nm0498-441
Cafaro A, 1999, NAT MED, V5, P643, DOI 10.1038/9488
Calingasan NY, 2002, NEUROBIOL AGING, V23, P31, DOI 10.1016/S0197-4580(01)00246-9
CHANAKYA HN, 1997, BIOENERGY NEWS, V1, P11
CHIRMULE N, 1995, J VIROL, V69, P492, DOI 10.1128/JVI.69.1.492-498.1995
Conant K, 1998, P NATL ACAD SCI USA, V95, P3117, DOI 10.1073/pnas.95.6.3117
Cosenza MA, 2002, BRAIN PATHOL, V12, P442, DOI 10.1111/j.1750-3639.2002.tb00461.x
D'Aversa TG, 2004, J NEUROVIROL, V10, P86, DOI 10.1080/13550280490279807
D'Aversa TG, 2002, AM J PATHOL, V160, P559, DOI 10.1016/S0002-9440(10)64875-4
Doranz BJ, 1996, CELL, V85, P1149, DOI 10.1016/S0092-8674(00)81314-8
Dragic T, 1996, NATURE, V381, P667, DOI 10.1038/381667a0
Ehrlich LC, 1998, J IMMUNOL, V160, P1944
ENSOLI B, 1993, J VIROL, V67, P277, DOI 10.1128/JVI.67.1.277-287.1993
Eugenin EA, 2003, J NEUROCHEM, V85, P1299, DOI 10.1046/j.1471-4159.2003.01775.x
Eugenin EA, 2005, GLIA, V49, P501, DOI 10.1002/glia.20137
Feng Y, 1996, SCIENCE, V272, P872, DOI 10.1126/science.272.5263.872
FISHER AG, 1986, NATURE, V320, P367, DOI 10.1038/320367a0
Garden GA, 2002, GLIA, V40, P240, DOI 10.1002/glia.10155
GebickeHaerter PJ, 1996, NEUROCHEM INT, V29, P1
Gerritse K, 1996, P NATL ACAD SCI USA, V93, P2499, DOI 10.1073/pnas.93.6.2499
Ghorpade A, 2001, J VIROL, V75, P6572, DOI 10.1128/JVI.75.14.6572-6583.2001
GLASS JD, 1993, NEUROLOGY, V43, P2230, DOI 10.1212/WNL.43.11.2230
GLASS JD, 1995, ANN NEUROL, V38, P755, DOI 10.1002/ana.410380510
GLENNER GG, 1984, BIOCHEM BIOPH RES CO, V120, P885, DOI 10.1016/S0006-291X(84)80190-4
Gray F, 2000, J NEUROVIROL, V6, pS38
Grewal IS, 1996, SCIENCE, V273, P1864, DOI 10.1126/science.273.5283.1864
HAGA S, 1989, ACTA NEUROPATHOL, V77, P569, DOI 10.1007/BF00687883
Haughey NJ, 2001, J NEUROCHEM, V78, P457, DOI 10.1046/j.1471-4159.2001.00396.x
He JL, 1997, NATURE, V385, P645, DOI 10.1038/385645a0
HELLAND DE, 1991, J VIROL, V65, P4547, DOI 10.1128/JVI.65.8.4547-4549.1991
Herrmann H, 2000, CURR OPIN CELL BIOL, V12, P79, DOI 10.1016/S0955-0674(99)00060-5
Hesselgesser J, 1999, J NEUROVIROL, V5, P13, DOI 10.3109/13550289909029741
HO DD, 1985, ANN INTERN MED, V103, P880, DOI 10.7326/0003-4819-103-6-880
Ishihara K., 1997, Cattech, V1, P51
Jones MV, 2000, AIDS, V14, P2709, DOI 10.1097/00002030-200012010-00010
Kanmogne GD, 2002, J NEUROPATH EXP NEUR, V61, P992, DOI 10.1093/jnen/61.11.992
Kaul M, 2001, NATURE, V410, P988, DOI 10.1038/35073667
Kehry MR, 1996, J IMMUNOL, V156, P2345
Kielian T, 2004, FRONT BIOSCI-LANDMRK, V9, P732, DOI 10.2741/1266
Kielian T, 2001, J IMMUNOL, V166, P4634, DOI 10.4049/jimmunol.166.7.4634
Kim BO, 2003, AM J PATHOL, V162, P1693, DOI 10.1016/S0002-9440(10)64304-0
Kremlev SG, 2004, J NEUROIMMUNOL, V149, P1, DOI 10.1016/j.jneuroim.2003.11.012
Kruman II, 1999, AM J PATHOL, V155, P39, DOI 10.1016/S0002-9440(10)65096-1
Kruman II, 1998, EXP NEUROL, V154, P276, DOI 10.1006/exnr.1998.6958
Kutsch O, 2003, VIROLOGY, V314, P261, DOI 10.1016/S0042-6822(03)00413-6
Lafrenie RM, 1996, J IMMUNOL, V157, P974
LANE P, 1992, EUR J IMMUNOL, V22, P2573, DOI 10.1002/eji.1830221016
Lavi E, 1997, AM J PATHOL, V151, P1035
LEDERMAN S, 1992, J EXP MED, V175, P1091, DOI 10.1084/jem.175.4.1091
LEE SHC, 1993, AM J PATHOL, V143, P1032
Lipsky PE, 1997, ANN NY ACAD SCI, V815, P372, DOI 10.1111/j.1749-6632.1997.tb52088.x
LIPTON SA, 1994, MOL NEUROBIOL, V8, P181, DOI 10.1007/BF02780669
Lipton SA, 1998, ANNU REV PHARMACOL, V38, P159, DOI 10.1146/annurev.pharmtox.38.1.159
LIPTON SA, 1994, DEV NEUROSCI-BASEL, V16, P145, DOI 10.1159/000112101
LIPTON SA, 1992, NEUROREPORT, V3, P913, DOI 10.1097/00001756-199210000-00023
Lipton SA, 1991, BRAIN PATHOL, V1, P193, DOI 10.1111/j.1750-3639.1991.tb00659.x
Lokensgard JR, 2001, J NEUROVIROL, V7, P481
Mach F, 1997, P NATL ACAD SCI USA, V94, P1931, DOI 10.1073/pnas.94.5.1931
Maragos WF, 2003, NEUROSCIENCE, V117, P43, DOI 10.1016/S0306-4522(02)00713-3
MARCUZZI A, 1992, J VIROL, V66, P4228, DOI 10.1128/JVI.66.7.4228-4232.1992
Matsumoto Y, 2001, ONCOL REP, V8, P93
May RC, 2001, J CELL SCI, V114, P1061
McManus CM, 2000, AM J PATHOL, V156, P1441, DOI 10.1016/S0002-9440(10)65013-4
Miller IP, 2000, NEOPLASIA, V2, P471
Minghetti L, 2004, NEUROCHEM RES, V29, P965, DOI 10.1023/B:NERE.0000021241.90133.89
Mitchison TJ, 1996, CELL, V84, P371, DOI 10.1016/S0092-8674(00)81281-7
Mucke L, 1995, CURR TOP MICROBIOL, V202, P187
Nath A, 2000, ANN NEUROL, V47, P186, DOI 10.1002/1531-8249(200002)47:2<186::AID-ANA8>3.0.CO;2-3
Nath A, 1998, PROG NEUROBIOL, V54, P19, DOI 10.1016/S0301-0082(97)00053-1
Nath A, 1999, J BIOL CHEM, V274, P17098, DOI 10.1074/jbc.274.24.17098
NAVIA BA, 1986, ANN NEUROL, V19, P525, DOI 10.1002/ana.410190603
Nelson PT, 2002, ANN MED, V34, P491, DOI 10.1080/078538902321117698
Noonan D, 2000, Adv Pharmacol, V48, P229
Notarangelo LD, 1996, IMMUNOL TODAY, V17, P511, DOI 10.1016/0167-5699(96)30059-5
Nottet HSLM, 1996, J IMMUNOL, V156, P1284
PALMER DL, 1994, AM J MED, V97, P289, DOI 10.1016/0002-9343(94)90012-4
Patrizio M, 2001, J NEUROCHEM, V77, P399, DOI 10.1046/j.1471-4159.2001.00249.x
PERRY VH, 1991, INT REV CYTOL, V125, P203, DOI 10.1016/S0074-7696(08)61220-6
Polazzi E, 1999, J NEUROPATH EXP NEUR, V58, P825, DOI 10.1097/00005072-199908000-00005
Prendergast MA, 2002, BRAIN RES, V954, P300, DOI 10.1016/S0006-8993(02)03360-7
PRINEAS JW, 1976, NEUROLOGY, V26, P29, DOI 10.1212/WNL.26.6_Part_2.29
PRINEAS JW, 1978, LAB INVEST, V38, P409
Rezaie P, 2002, GLIA, V37, P64, DOI 10.1002/glia.1128
ROGERS J, 1988, NEUROBIOL AGING, V9, P339, DOI 10.1016/S0197-4580(88)80079-4
Rohr O, 2003, J VIROL, V77, P5415, DOI 10.1128/JVI.77.9.5415-5427.2003
Rollins BJ, 1997, BLOOD, V90, P909, DOI 10.1182/blood.V90.3.909.909_909_928
ROY M, 1993, J IMMUNOL, V151, P2497
Sanders VJ, 1998, AIDS, V12, P1021, DOI 10.1097/00002030-199809000-00008
Sasseville VG, 1996, AM J PATHOL, V149, P1459
Schmidtmayerova H, 1996, P NATL ACAD SCI USA, V93, P700, DOI 10.1073/pnas.93.2.700
SCHNEIDER J, 1986, J GEN VIROL, V67, P2533, DOI 10.1099/0022-1317-67-11-2533
Séguin R, 2003, GLIA, V42, P36, DOI 10.1002/glia.10201
SELKOE DJ, 1991, NEURON, V6, P487, DOI 10.1016/0896-6273(91)90052-2
Sheng WS, 2000, CLIN IMMUNOL, V96, P243, DOI 10.1006/clim.2000.4905
Si QS, 2002, VIROLOGY, V301, P342, DOI 10.1006/viro.2002.1613
SODROSKI J, 1985, SCIENCE, V229, P74, DOI 10.1126/science.2990041
Sopper S, 1996, VIROLOGY, V220, P320, DOI 10.1006/viro.1996.0320
Stoll G, 1999, PROG NEUROBIOL, V58, P233, DOI 10.1016/S0301-0082(98)00083-5
STYREN SD, 1990, EXP NEUROL, V110, P93, DOI 10.1016/0014-4886(90)90054-V
Tan J, 1999, SCIENCE, V286, P2352, DOI 10.1126/science.286.5448.2352
TOGGAS SM, 1994, NATURE, V367, P188, DOI 10.1038/367188a0
Togo T, 2000, BRAIN RES, V885, P117, DOI 10.1016/S0006-8993(00)02984-X
TYOR WR, 1995, J ACQ IMMUN DEF SYND, V9, P379
Vallat AV, 1998, AM J PATHOL, V152, P167
Wang EJ, 2003, AIDS RES HUM RETROV, V19, P755, DOI 10.1089/088922203769232557
Weiss JM, 1999, J IMMUNOL, V163, P2953
WESTENDORP MO, 1995, NATURE, V375, P497, DOI 10.1038/375497a0
WIELAND U, 1990, MED MICROBIOL IMMUN, V179, P1, DOI 10.1007/BF00190145
Wiley CA, 1999, AIDS, V13, P2055, DOI 10.1097/00002030-199910220-00007
WILEY CA, 1986, P NATL ACAD SCI USA, V83, P7089, DOI 10.1073/pnas.83.18.7089
Xu Y, 2004, P NATL ACAD SCI USA, V101, P7070, DOI 10.1073/pnas.0304859101
Yi YJ, 2004, J NEUROVIROL, V10, P91, DOI 10.1080/13550280490268313
Zink MC, 2001, J INFECT DIS, V184, P1015, DOI 10.1086/323478
NR 132
TC 60
Z9 73
U1 0
U2 3
PU WILEY
PI HOBOKEN
PA 111 RIVER ST, HOBOKEN 07030-5774, NJ USA
SN 0360-4012
EI 1097-4547
J9 J NEUROSCI RES
JI J. Neurosci. Res.
PD AUG 1
PY 2005
VL 81
IS 3
BP 436
EP 446
DI 10.1002/jnr.20486
PG 11
WC Neurosciences
WE Science Citation Index Expanded (SCI-EXPANDED)
SC Neurosciences & Neurology
GA 951QF
UT WOS:000230944800016
PM 15954144
DA 2025-03-24
ER
PT J
AU Smits, HA
Boven, LA
Pereira, CF
Verhoef, J
Nottet, HSLM
AF Smits, HA
Boven, LA
Pereira, CF
Verhoef, J
Nottet, HSLM
TI Role of macrophage activation in the pathogenesis of Alzheimer's disease
and human immunodeficiency virus type 1-associated dementia
SO EUROPEAN JOURNAL OF CLINICAL INVESTIGATION
LA English
DT Review
DE Alzheimer's disease; amyloid-beta; astrocyte; human immunodeficiency
virus type 1-associated dementia; macrophage; signal transduction
ID NF-KAPPA-B; NECROSIS-FACTOR-ALPHA; AMYLOID-BETA-PROTEIN;
SIGNAL-TRANSDUCTION PATHWAYS; MESSENGER-RNA EXPRESSION; PRIMARY HUMAN
ASTROCYTES; CENTRAL-NERVOUS-SYSTEM; REACTIVE MICROGLIA; GENE-EXPRESSION;
AIDS DEMENTIA
AB The structure and function of neurons are changed not only during development of the central nervous system but also in certain neurological disorders, such as Alzheimer's disease and human immunodeficiency virus type 1 (HIV-1) -associated dementia. Immunological activation and altered production of neurotoxins and neurotrophins by brain macrophages are thought to play an important role in neu…
C1 Univ Med Cluster Utrecht, Eijkman Winkler Inst Microbiol Infect Dis & Infla, Neuroimmunol Sect, Utrecht, Netherlands.
C3 Utrecht University; Utrecht University Medical Center
RP AZU, Eijkman Winkler Inst, Sect Neuroimmunol, HP G04-614,Heidelberglaan 100, NL-3584 CX Utrecht, Netherlands.
EM h.s.l.m.nottet@lab.azu.nl
CR Akama KT, 1998, P NATL ACAD SCI USA, V95, P5795, DOI 10.1073/pnas.95.10.5795
BAEUERLE PA, 1994, ANNU REV IMMUNOL, V12, P141, DOI 10.1146/annurev.iy.12.040194.001041
Ballabriga J, 1997, BRAIN RES, V752, P315, DOI 10.1016/S0006-8993(96)01308-X
BARDE YA, 1989, NEURON, V2, P1525, DOI 10.1016/0896-6273(89)90040-8
BEHL C, 1994, CELL, V77, P817, DOI 10.1016/0092-8674(94)90131-7
Bonaiuto C, 1997, J NEUROIMMUNOL, V77, P51, DOI 10.1016/S0165-5728(97)00054-4
Boven LA, 1999, J NEUROIMMUNOL, V97, P154, DOI 10.1016/S0165-5728(99)00044-2
Breitner JCS, 1996, ANNU REV MED, V47, P401
BREITNER JCS, 1995, NEUROBIOL AGING, V16, P523, DOI 10.1016/0197-4580(95)00049-K
Brown DR, 1996, NATURE, V380, P345, DOI 10.1038/380345a0
Chen PQ, 1997, J BIOL CHEM, V272, P22385, DOI 10.1074/jbc.272.36.22385
COFFEY PJ, 1990, NEUROSCIENCE, V35, P121, DOI 10.1016/0306-4522(90)90126-O
Combs CK, 1999, J NEUROSCI, V19, P928
CONANT K, 1994, ADV NEUROIMMUNOL, V4, P287, DOI 10.1016/S0960-5428(06)80269-X
Conant K, 1996, J VIROL, V70, P1384, DOI 10.1128/JVI.70.3.1384-1389.1996
Conant K, 1998, P NATL ACAD SCI USA, V95, P3117, DOI 10.1073/pnas.95.6.3117
Cotter RL, 1999, J LEUKOCYTE BIOL, V65, P416, DOI 10.1002/jlb.65.4.416
Cummings JL, 1998, NEUROLOGY, V51, pS2, DOI 10.1212/WNL.51.1_Suppl_1.S2
Davies Peter, 1994, P327
DAWSON VL, 1991, P NATL ACAD SCI USA, V88, P6368, DOI 10.1073/pnas.88.14.6368
DeWitt DA, 1998, EXP NEUROL, V149, P329, DOI 10.1006/exnr.1997.6738
Dickson DW, 1997, J NEUROPATH EXP NEUR, V56, P321, DOI 10.1097/00005072-199704000-00001
DICKSON DW, 1991, LAB INVEST, V64, P135
ElBenna J, 1997, J BIOL CHEM, V272, P17204, DOI 10.1074/jbc.272.27.17204
Elkabes S, 1996, J NEUROSCI, V16, P2508
ElKhoury J, 1996, NATURE, V382, P716
GENDELMAN HE, 1989, AIDS, V3, P475, DOI 10.1097/00002030-198908000-00001
Gendelman HE, 1999, J LEUKOCYTE BIOL, V65, P407, DOI 10.1002/jlb.65.4.407
Gendelman HE, 1998, J INFECT DIS, V178, P1000, DOI 10.1086/515693
GENIS P, 1992, J EXP MED, V176, P1703, DOI 10.1084/jem.176.6.1703
Giulian D, 1996, J NEUROSCI, V16, P6021
GIULIAN D, 1990, ANN NEUROL, V27, P33, DOI 10.1002/ana.410270107
GIULIAN D, 1995, NEUROCHEM INT, V27, P119, DOI 10.1016/0197-0186(95)00067-I
GLASS JD, 1995, ANN NEUROL, V38, P755, DOI 10.1002/ana.410380510
GOVEN LA, 1999, J IMMUNOL, V162, P4319
Heese K, 1998, J NEUROCHEM, V70, P699
Honda M, 1998, BIOCHEM BIOPH RES CO, V245, P734, DOI 10.1006/bbrc.1998.8120
Hu JG, 1998, BRAIN RES, V785, P195, DOI 10.1016/S0006-8993(97)01318-8
HUITINGA I, 1990, J EXP MED, V172, P1025, DOI 10.1084/jem.172.4.1025
Kieburtz K, 1997, NEUROLOGY, V49, P142, DOI 10.1212/WNL.49.1.142
KLEGERIS A, 1994, BIOCHEM BIOPH RES CO, V199, P984, DOI 10.1006/bbrc.1994.1326
Klegeris A, 1997, BRAIN RES, V747, P114, DOI 10.1016/S0006-8993(96)01229-2
Klegeris A, 1997, J NEUROSCI RES, V49, P229, DOI 10.1002/(SICI)1097-4547(19970715)49:2<229::AID-JNR11>3.0.CO;2-W
KLEINSCHMIDT A, 1994, RES VIROLOGY, V145, P147, DOI 10.1016/S0923-2516(07)80016-1
KOENIG S, 1986, SCIENCE, V233, P1089, DOI 10.1126/science.3016903
Lannuzel A, 1997, ANN NEUROL, V42, P847, DOI 10.1002/ana.410420605
Lendon CL, 1997, JAMA-J AM MED ASSOC, V277, P825, DOI 10.1001/jama.277.10.825
LI H, 1993, NEUROPATH APPL NEURO, V19, P214, DOI 10.1111/j.1365-2990.1993.tb00431.x
Lieb K, 1996, J NEUROCHEM, V67, P2039
Lorton D, 1996, J NEUROIMMUNOL, V67, P21, DOI 10.1016/0165-5728(96)00030-6
Lukiw WJ, 1997, J NEUROSCI RES, V50, P937, DOI 10.1002/(SICI)1097-4547(19971215)50:6<937::AID-JNR4>3.0.CO;2-E
MALLAT M, 1994, J LEUKOCYTE BIOL, V56, P416, DOI 10.1002/jlb.56.3.416
McDonald DR, 1997, J NEUROSCI, V17, P2284
McDonald DR, 1998, J NEUROSCI, V18, P4451
McGeer EG, 1997, MOVEMENT DISORD, V12, P855, DOI 10.1002/mds.870120604
MCGEER PL, 1991, CAN J NEUROL SCI, V18, P376, DOI 10.1017/S0317167100032479
MCGEER PL, 1988, ACTA NEUROPATHOL, V76, P550, DOI 10.1007/BF00689592
MCGEER PL, 1988, NEUROLOGY, V38, P1285, DOI 10.1212/WNL.38.8.1285
McGeer PL, 1999, J LEUKOCYTE BIOL, V65, P409, DOI 10.1002/jlb.65.4.409
MCKHANN G, 1984, NEUROLOGY, V34, P939, DOI 10.1212/WNL.34.7.939
MEDA L, 1995, NATURE, V374, P647, DOI 10.1038/374647a0
Meda L, 1996, NEUROSCI LETT, V219, P91, DOI 10.1016/S0304-3940(96)13177-3
MUCKE L, 1993, FASEB J, V7, P1226, DOI 10.1096/fasebj.7.13.8405808
Muhleisen H, 1995, NEUROPATH APPL NEURO, V21, P505, DOI 10.1111/j.1365-2990.1995.tb01097.x
Nath A, 1998, PROG NEUROBIOL, V54, P19, DOI 10.1016/S0301-0082(97)00053-1
NAVIA BA, 1986, ANN NEUROL, V19, P517, DOI 10.1002/ana.410190602
Nogawa S, 1997, J NEUROSCI, V17, P2746
Nottet HSLM, 1997, J LEUKOCYTE BIOL, V62, P107, DOI 10.1002/jlb.62.1.107
NOTTET HSLM, 1995, J IMMUNOL, V154, P3567
Nottet HSLM, 1996, J IMMUNOL, V156, P1284
Nuovo GJ, 1996, MOL MED, V2, P358, DOI 10.1007/BF03401633
PECHAN PA, 1992, NEUROREPORT, V3, P469, DOI 10.1097/00001756-199206000-00003
PIKE CJ, 1991, EUR J PHARM-MOLEC PH, V207, P367, DOI 10.1016/0922-4106(91)90014-9
Popik W, 1998, J VIROL, V72, P6406, DOI 10.1128/JVI.72.8.6406-6413.1998
PRICE RW, 1988, SCIENCE, V239, P586, DOI 10.1126/science.3277272
ROGERS J, 1993, NEUROLOGY, V43, P1609, DOI 10.1212/WNL.43.8.1609
ROSENBERG PA, 1991, GLIA, V4, P91, DOI 10.1002/glia.440040111
ROZEMULLER JM, 1986, VIRCHOWS ARCH B, V51, P247, DOI 10.1007/BF02899034
ROZEMULLER JM, 1989, NEUROSCI LETT, V101, P288, DOI 10.1016/0304-3940(89)90547-8
Schifitto G, 1999, NEUROLOGY, V53, P391, DOI 10.1212/WNL.53.2.391
Schmidt ML, 1997, AM J PATHOL, V151, P69
Schmidtmayerova H, 1996, P NATL ACAD SCI USA, V93, P700, DOI 10.1073/pnas.93.2.700
Scott S A, 1994, Rev Neurosci, V5, P179
SHARER LR, 1994, ADV NEUROIMMUNOL, V4, P283, DOI 10.1016/S0960-5428(06)80268-8
SHARER LR, 1986, HUM PATHOL, V17, P271, DOI 10.1016/S0046-8177(83)80220-2
Shrikant P, 1996, J IMMUNOL, V156, P1307
Sinha S, 1999, P NATL ACAD SCI USA, V96, P11049, DOI 10.1073/pnas.96.20.11049
Smits HA, 1999, ALZHEIMER'S DISEASE AND RELATED DISORDERS, P457
STOLL G, 1989, J NEUROSCI, V9, P2327
STRITTMATTER WJ, 1995, P NATL ACAD SCI USA, V92, P4725, DOI 10.1073/pnas.92.11.4725
Tanaka C, 1997, BIOCHEM BIOPH RES CO, V232, P568, DOI 10.1006/bbrc.1997.6264
Teo I, 1997, J VIROL, V71, P2928, DOI 10.1128/JVI.71.4.2928-2933.1997
TYOR WR, 1992, ANN NEUROL, V31, P349, DOI 10.1002/ana.410310402
Van Muiswinkel FL, 1999, J NEUROIMMUNOL, V96, P121, DOI 10.1016/S0165-5728(99)00019-3
Vincent VAM, 1997, GLIA, V19, P190, DOI 10.1002/(SICI)1098-1136(199703)19:3<190::AID-GLIA2>3.0.CO;2-3
VITKOVIC L, 1994, RES P ARNMD, V72, P203
WESSELINGH SL, 1993, ANN NEUROL, V33, P576, DOI 10.1002/ana.410330604
WISNIEWSKI HM, 1989, CAN J NEUROL SCI, V16, P535, DOI 10.1017/S0317167100029887
WyssCoray T, 1996, J CLIN INVEST, V97, P789, DOI 10.1172/JCI118478
Yaar M, 1997, J CLIN INVEST, V100, P2333, DOI 10.1172/JCI119772
Yamada K, 1997, BEHAV BRAIN RES, V83, P117, DOI 10.1016/S0166-4328(97)86054-8
Yan SD, 1997, P NATL ACAD SCI USA, V94, P5296, DOI 10.1073/pnas.94.10.5296
Yan SD, 1996, NATURE, V382, P685, DOI 10.1038/382685a0
YANKNER BA, 1990, SCIENCE, V250, P279, DOI 10.1126/science.2218531
Zidovetzki R, 1998, AIDS RES HUM RETROV, V14, P825, DOI 10.1089/aid.1998.14.825
NR 105
TC 28
Z9 33
U1 0
U2 3
PU WILEY
PI HOBOKEN
PA 111 RIVER ST, HOBOKEN 07030-5774, NJ USA
SN 0014-2972
EI 1365-2362
J9 EUR J CLIN INVEST
JI Eur. J. Clin. Invest.
PD JUN
PY 2000
VL 30
IS 6
BP 526
EP 535
PG 10
WC Medicine, General & Internal; Medicine, Research & Experimental
WE Science Citation Index Expanded (SCI-EXPANDED)
SC General & Internal Medicine; Research & Experimental Medicine
GA 319LM
UT WOS:000087342900012
PM 10849022
DA 2025-03-24
ER
PT J
AU Ozturk, T
Kollhoff, A
Anderson, AM
Howell, JC
Loring, DW
Waldrop-Valverde, D
Franklin, D
Letendre, S
Tyor, WR
Hu, WT
AF Ozturk, Tugba
Kollhoff, Alexander
Anderson, Albert M.
Howell, J. Christina
Loring, David W.
Waldrop-Valverde, Drenna
Franklin, Donald
Letendre, Scott
Tyor, William R.
Hu, William T.
TI Linked CSF reduction of phosphorylated tau and IL-8 in HIV associated
neurocognitive disorder
SO SCIENTIFIC REPORTS
LA English
DT Article
ID HUMAN-IMMUNODEFICIENCY-VIRUS; BETA-AMYLOID 1-42; CEREBROSPINAL-FLUID;
ANTIRETROVIRAL THERAPY; COGNITIVE IMPAIRMENT; LEVELS CORRELATE;
CELL-DEATH; BIOMARKER; DEMENTIA; PROTEIN
AB HIV-associated neurocognitive disorder (HAND) is a common condition in both developed and developing nations, but its cause is largely unknown. Previous research has inconsistently linked Alzheimer's disease (AD), viral burden, and inflammation to the onset of HAND in HIV-infected individuals. Here we simultaneously measured cerebrospinal fluid (CSF) levels of established amyloid and tau bioma…
C1 [Ozturk, Tugba; Kollhoff, Alexander; Howell, J. Christina; Loring, David W.; Tyor, William R.; Hu, William T.] Emory Univ, Sch Med, Dept Neurol, Atlanta, GA 30322 USA.
[Ozturk, Tugba; Kollhoff, Alexander; Howell, J. Christina; Hu, William T.] Emory Univ, Sch Med, Ctr Neurodegenerat Dis, Atlanta, GA 30322 USA.
[Anderson, Albert M.] Emory Univ, Sch Med, Dept Med, Div Infect Dis, Atlanta, GA 30322 USA.
[Waldrop-Valverde, Drenna] Emory Univ, Hodgson Woodruff Sch Nursing, Ctr Neurocognit Studies, Atlanta, GA 30322 USA.
[Franklin, Donald; Letendre, Scott] Univ Calif San Diego, HIV Neurobehav Res Ctr, San Diego, CA 92103 USA.
[Tyor, William R.] Atlanta Vet Affairs Med Ctr, Decatur, GA USA.
C3 Emory University; Emory University; Emory University; Emory University;
University of California System; University of California San Diego; US
Department of Veterans Affairs; Veterans Health Administration (VHA);
Atlanta VA Health Care System
RP Hu, WT (corresponding author), Emory Univ, Sch Med, Dept Neurol, Atlanta, GA 30322 USA.; Hu, WT (corresponding author), Emory Univ, Sch Med, Ctr Neurodegenerat Dis, Atlanta, GA 30322 USA.; Anderson, AM (corresponding author), Emory Univ, Sch Med, Dept Med, Div Infect Dis, Atlanta, GA 30322 USA.
EM aande2@emory.edu; wthu@emory.edu
RI Hu, William/JXY-4819-2024; Letendre, Scott/GLU-6874-2022
OI Kollhoff, Alexander/0000-0003-2026-6781; Hu, William/0000-0003-4862-6777
FU National Institutes of Health [K23AG042856, R21AG043885, K23MH095679,
RO1MH100999, I01BX01506]
FX This study was supported by National Institutes of Health K23AG042856
(WTH), R21AG043885 (WTH), K23MH095679 (AMA), RO1MH100999 (WRT), and
I01BX01506 (WRT).
CR Agsalda-Garcia MA, 2017, JAIDS-J ACQ IMM DEF, V74, P454, DOI 10.1097/QAI.0000000000001259
Ances BM, 2012, ARCH NEUROL-CHICAGO, V69, P72, DOI 10.1001/archneurol.2011.761
Anderson AM, 2017, J NEUROVIROL, V23, P106, DOI 10.1007/s13365-016-0466-z
Antinori A, 2007, NEUROLOGY, V69, P1789, DOI 10.1212/01.WNL.0000287431.88658.8b
Brew BJ, 2005, NEUROLOGY, V65, P1490, DOI 10.1212/01.wnl.0000183293.95787.b7
Carey CL, 2004, J CLIN EXP NEUROPSYC, V26, P307, DOI 10.1080/13803390490510031
Cassol E, 2014, AIDS, V28, P1579, DOI 10.1097/QAD.0000000000000303
CDC, 2018, EST HIV INC PREV US
Chai QQ, 2017, NAT COMMUN, V8, DOI 10.1038/s41467-017-01795-8
Chan JK, 2013, PLOS ONE, V8, DOI 10.1371/journal.pone.0077749
Clifford DB, 2009, NEUROLOGY, V73, P1982, DOI 10.1212/WNL.0b013e3181c5b445
Cysique LA, 2015, BMC NEUROL, V15, DOI 10.1186/s12883-015-0298-0
Cysique LA, 2011, J CLIN EXP NEUROPSYC, V33, P505, DOI 10.1080/13803395.2010.535504
Daily A, 2006, J NEUROVIROL, V12, P153, DOI 10.1080/13550280600760677
de Almeida SM, 2016, J NEUROIMMUNOL, V301, P41, DOI 10.1016/j.jneuroim.2016.10.009
de Almeida SM, 2018, J NEUROVIROL, V24, P28, DOI 10.1007/s13365-017-0591-3
De Francesco D, 2016, BMC INFECT DIS, V16, DOI 10.1186/s12879-016-1970-8
Dzhivhuho GA, 2016, GENET MOL RES, V15, DOI 10.4238/gmr.15017466
Ellis RJ, 1998, NEUROSCI LETT, V254, P1, DOI 10.1016/S0304-3940(98)00549-7
Everall I, 2009, J NEUROVIROL, V15, P360, DOI 10.3109/13550280903131915
Fields JA, 2016, J NEUROINFLAMM, V13, DOI 10.1186/s12974-016-0585-8
Gangishetti U, 2018, ALZHEIMERS RES THER, V10, DOI 10.1186/s13195-018-0426-3
Grossman M, 2014, JAMA NEUROL, V71, P442, DOI 10.1001/jamaneurol.2013.6064
Guyette N, 2013, INVEST OPHTH VIS SCI, V54, P3729, DOI 10.1167/iovs.12-11431
Heaton RK, 2010, NEUROLOGY, V75, P2087, DOI 10.1212/WNL.0b013e318200d727
Howell JC, 2017, ALZHEIMERS RES THER, V9, DOI 10.1186/s13195-017-0315-1
Howell JC, 2016, FRONT AGING NEUROSCI, V8, DOI 10.3389/fnagi.2016.00296
Hu DH, 2016, GENE, V594, P165, DOI 10.1016/j.gene.2016.09.024
Hu WT, 2019, FRONT IMMUNOL, V10, DOI 10.3389/fimmu.2019.00480
Hu WT, 2015, ANN CLIN TRANSL NEUR, V2, P131, DOI 10.1002/acn3.160
Hu WT, 2013, NEUROLOGY, V81, P1945, DOI 10.1212/01.wnl.0000436625.63650.27
Huang Y, 2009, BIOSTATISTICS, V10, P228, DOI 10.1093/biostatistics/kxn029
Jack CR, 2018, ALZHEIMERS DEMENT, V14, P535, DOI 10.1016/j.jalz.2018.02.018
Jones SAV, 2014, PSYCHOL MED, V44, P673, DOI 10.1017/S0033291713000494
Kamat A, 2012, JAIDS-J ACQ IMM DEF, V60, P234, DOI 10.1097/QAI.0b013e318256f3bc
Kang JH, 2013, JAMA NEUROL, V70, P1277, DOI 10.1001/jamaneurol.2013.3861
Kollhoff AL, 2018, FRONT AGING NEUROSCI, V10, DOI 10.3389/fnagi.2018.00253
Krebs SJ, 2016, AIDS, V30, P1533, DOI 10.1097/QAD.0000000000001096
Krut JJ, 2013, J NEUROL, V260, P620, DOI 10.1007/s00415-012-6688-y
Kutsch O, 2000, J VIROL, V74, P9214, DOI 10.1128/JVI.74.19.9214-9221.2000
Letendre SL, 2011, J NEUROVIROL, V17, P63, DOI 10.1007/s13365-010-0013-2
Levine AJ, 2005, AIDS BEHAV, V9, P355, DOI 10.1007/s10461-005-9009-y
Lleó A, 2019, ALZHEIMERS DEMENT, V15, P742, DOI 10.1016/j.jalz.2019.01.015
McArthur JC, 2004, J NEUROIMMUNOL, V157, P3, DOI 10.1016/j.jneuroim.2004.08.042
McDonnell J, 2014, JAIDS-J ACQ IMM DEF, V67, P120, DOI 10.1097/QAI.0000000000000273
Mehta SR, 2017, J NEUROINFLAMM, V14, DOI 10.1186/s12974-017-0848-z
Morris JC, 2019, JAMA NEUROL, V76, P264, DOI 10.1001/jamaneurol.2018.4249
Mothapo KM, 2015, J NEUROIMMUNOL, V282, P73, DOI 10.1016/j.jneuroim.2015.03.017
Onyike CU, 2013, INT REV PSYCHIATR, V25, P130, DOI 10.3109/09540261.2013.776523
Peluso MJ, 2013, J INFECT DIS, V207, P1703, DOI 10.1093/infdis/jit088
Petersen RC, 2010, NEUROLOGY, V74, P201, DOI 10.1212/WNL.0b013e3181cb3e25
Peterson J, 2014, PLOS ONE, V9, DOI 10.1371/journal.pone.0116081
Rempel HC, 2005, AIDS, V19, P127, DOI 10.1097/00002030-200501280-00004
Robertson K, 2014, SEMIN NEUROL, V34, P21, DOI 10.1055/s-0034-1372339
Rumbaugh Jeffrey A, 2015, Neurol Clin Pract, V5, P224
Sacktor N, 2016, NEUROLOGY, V86, P334, DOI 10.1212/WNL.0000000000002277
Shah A, 2010, J NEUROINFLAMM, V7, DOI 10.1186/1742-2094-7-96
Shepherd AJ, 2013, PLOS ONE, V8, DOI 10.1371/journal.pone.0076698
Solomon IH, 2017, BMC INFECT DIS, V17, DOI 10.1186/s12879-017-2246-7
Song J, 2017, NEUROSCIENCE, V358, P336, DOI 10.1016/j.neuroscience.2017.06.060
Steinbrink F, 2013, EUR J NEUROL, V20, P420, DOI 10.1111/ene.12006
Tyor WR, 2018, J NEUROVIROL, V24, P180, DOI 10.1007/s13365-017-0572-6
van Marle G, 2004, VIROLOGY, V329, P302, DOI 10.1016/j.virol.2004.08.024
Wagner GA, 2016, AIDS, V30, P2591, DOI 10.1097/QAD.0000000000001237
Wang Y, 2007, J NEUROCHEM, V103, P439, DOI 10.1111/j.1471-4159.2007.04746.x
WILEY CA, 1994, ANN NEUROL, V36, P673, DOI 10.1002/ana.410360422
Wright EJ, 2015, HIV MED, V16, P97, DOI 10.1111/hiv.12238
Yuan L, 2015, BIOMED RES INT, V2015, DOI 10.1155/2015/506872
Zheng JC, 2008, J NEUROIMMUNOL, V200, P100, DOI 10.1016/j.jneuroim.2008.06.015
NR 69
TC 16
Z9 16
U1 0
U2 3
PU NATURE PORTFOLIO
PI BERLIN
PA HEIDELBERGER PLATZ 3, BERLIN, 14197, GERMANY
SN 2045-2322
J9 SCI REP-UK
JI Sci Rep
PD JUN 19
PY 2019
VL 9
AR 8733
DI 10.1038/s41598-019-45418-2
PG 10
WC Multidisciplinary Sciences
WE Science Citation Index Expanded (SCI-EXPANDED)
SC Science & Technology - Other Topics
GA ID9TD
UT WOS:000472029100012
PM 31217522
OA gold, Green Published
DA 2025-03-24
ER
PT J
AU Priyanka, P
Seth, P
AF Priyanka, Pankaj
Seth, Pankaj
TI Insights Into the Role of Mortalin in Alzheimer's Disease, Parkinson's
Disease, and HIV-1-Associated Neurocognitive Disorders
SO FRONTIERS IN CELL AND DEVELOPMENTAL BIOLOGY
LA English
DT Review
DE mortalin; HIV-human immunodeficiency virus; Alzheimer's disease; viral
infection; Parkinson's disease
ID HEAT-SHOCK PROTEINS; NEURONAL CELL-DEATH; PERMEABILITY TRANSITION PORE;
CENTRAL-NERVOUS-SYSTEM; NECROSIS-FACTOR-ALPHA; OXIDATIVE STRESS;
HEAT-SHOCK-PROTEIN-70 HSP70; MITOCHONDRIAL HSP70/HSP75;
CEREBROSPINAL-FLUID; CHAPERONE MORTALIN
AB Mortalin is a chaperone protein that regulates physiological functions of cells. Its multifactorial role allows cells to survive pathological conditions. Pharmacological, chemical, and siRNA-mediated downregulation of mortalin increases oxidative stress, mitochondrial dysfunction leading to unregulated inflammation. In addition to its well-characterized function in controlling oxidative stress…
C1 [Priyanka, Pankaj; Seth, Pankaj] Natl Brain Res Ctr, Dept Cellular & Mol Neurosci, Gurgaon, India.
[Priyanka, Pankaj] Natl Inst Environm Hlth Sci, NIH, Neurobiol Lab, Synapt & Dev Plast Grp, Res Triangle Pk, NC 27709 USA.
C3 Department of Biotechnology (DBT) India; National Brain Research Centre
(NBRC); National Institutes of Health (NIH) - USA; NIH National
Institute of Environmental Health Sciences (NIEHS)
RP Priyanka, P (corresponding author), Natl Brain Res Ctr, Dept Cellular & Mol Neurosci, Gurgaon, India.; Priyanka, P (corresponding author), Natl Inst Environm Hlth Sci, NIH, Neurobiol Lab, Synapt & Dev Plast Grp, Res Triangle Pk, NC 27709 USA.
EM khushi.muktee@gmail.com
CR Abramov AY, 2020, LIFE-BASEL, V10, DOI 10.3390/life10070101
Agrawal L, 2012, NEUROBIOL DIS, V45, P657, DOI 10.1016/j.nbd.2011.10.005
Ali SA, 2010, AIDS RES HUM RETROV, V26, P173, DOI 10.1089/aid.2009.0068
Anderson DJ, 2010, AIDS, V24, P163, DOI 10.1097/QAD.0b013e32833424c8
Apostolova Liana G, 2016, Continuum (Minneap Minn), V22, P419, DOI 10.1212/CON.0000000000000307
Barsoum MJ, 2006, EMBO J, V25, P3900, DOI 10.1038/sj.emboj.7601253
Basmaciogullari S, 2014, FRONT MICROBIOL, V5, DOI 10.3389/fmicb.2014.00232
Basso V, 2020, CELL CALCIUM, V87, DOI 10.1016/j.ceca.2020.102186
Böttinger L, 2015, J BIOL CHEM, V290, P11611, DOI 10.1074/jbc.M115.642017
Bonnet AM, 2012, PARKINSONS DIS-US, V2012, DOI 10.1155/2012/198316
Brenner BG, 2001, EXPERT OPIN BIOL TH, V1, P67, DOI 10.1517/14712598.1.1.67
BRUSCHI SA, 1994, BIOCHEM CELL BIOL, V72, P663, DOI 10.1139/o94-087
BRUSCHI SA, 1993, J BIOL CHEM, V268, P23157
Buccellato MA, 2007, PROG BRAIN RES, V162, P395, DOI 10.1016/S0079-6123(06)62019-0
Burbulla LF, 2014, CELL DEATH DIS, V5, DOI 10.1038/cddis.2014.103
Burbulla LF, 2010, HUM MOL GENET, V19, P4437, DOI 10.1093/hmg/ddq370
Buscemi L, 2007, NEUROBIOL DIS, V26, P661, DOI 10.1016/j.nbd.2007.03.004
Chen D, 2002, EMBO J, V21, P6801, DOI 10.1093/emboj/cdf683
Chen LS, 2010, BIOCHEM PHARMACOL, V80, P1936, DOI 10.1016/j.bcp.2010.07.039
Chen XP, 2012, NEURAL REGEN RES, V7, P376, DOI 10.3969/j.issn.1673-5374.2012.05.009
Cheng XD, 2007, DNA CELL BIOL, V26, P116, DOI 10.1089/dna.2006.0541
Cherian A, 2020, ACTA NEUROL BELG, V120, P1297, DOI 10.1007/s13760-020-01473-5
Chernick D, 2019, NEUROSCI LETT, V708, DOI 10.1016/j.neulet.2019.134306
Chi H, 2018, INT J MOL SCI, V19, DOI 10.3390/ijms19103082
Chiasserini D, 2011, MOVEMENT DISORD, V26, P1639, DOI 10.1002/mds.23647
Chompre G, 2013, NEUROBIOL DIS, V49, P128, DOI 10.1016/j.nbd.2012.08.007
Cook TJ, 2016, BRAIN PATHOL, V26, P75, DOI 10.1111/bpa.12274
Cookson MR, 2012, CSH PERSPECT MED, V2, DOI 10.1101/cshperspect.a009415
Craig EA, 2018, BMC BIOL, V16, DOI 10.1186/s12915-017-0474-3
CSILLIK B, 1982, NEUROSCI LETT, V31, P87, DOI 10.1016/0304-3940(82)90059-3
Cyr D M, 1996, EXS, V77, P25
Darbinian Nune, 2020, J HIV AIDS, V6, DOI 10.16966/2380-5536.176
de Almeida SM, 2022, J NEUROVIROL, V28, P291, DOI 10.1007/s13365-022-01054-7
De Mena L, 2009, J NEURAL TRANSM, V116, P1289, DOI 10.1007/s00702-009-0273-2
De Miranda BR, 2020, NPJ PARKINSONS DIS, V6, DOI 10.1038/s41531-020-00139-6
DeKosky ST, 1996, NEURODEGENERATION, V5, P417, DOI 10.1006/neur.1996.0056
Deocaris C, 2008, BIOGERONTOLOGY, V9, P391, DOI 10.1007/s10522-008-9174-2
Deocaris CC, 2007, ANN NY ACAD SCI, V1119, P165, DOI 10.1196/annals.1404.007
Deocaris CC, 2006, CELL STRESS CHAPERON, V11, P116, DOI 10.1379/CSC-144R.1
Devi L, 2008, J BIOL CHEM, V283, P9089, DOI 10.1074/jbc.M710012200
Dickson DW, 2009, LANCET NEUROL, V8, P1150, DOI 10.1016/S1474-4422(09)70238-8
Dores-Silva PR, 2015, PLOS ONE, V10, DOI 10.1371/journal.pone.0117170
Dukay B, 2019, FRONT PHARMACOL, V10, DOI 10.3389/fphar.2019.00920
Eggers C, 2017, J NEUROL, V264, P1715, DOI 10.1007/s00415-017-8503-2
Fan Y, 2016, J BIOL CHEM, V291, P22830, DOI 10.1074/jbc.M116.731836
Farrer LA, 1997, JAMA-J AM MED ASSOC, V278, P1349, DOI 10.1001/jama.278.16.1349
Fishelson Z, 2019, FRONT IMMUNOL, V10, DOI 10.3389/fimmu.2019.00752
Flachbartová Z, 2013, ACTA VIROL, V57, P2, DOI 10.4149/av_2013_01_3
Flusberg DA, 2015, TRENDS CELL BIOL, V25, P446, DOI 10.1016/j.tcb.2015.03.003
Freimann K, 2013, NEUROBIOL AGING, V34, DOI 10.1016/j.neurobiolaging.2013.05.021
Gao JT, 2014, BMC MICROBIOL, V14, DOI 10.1186/1471-2180-14-64
Gaugler J, 2022, ALZHEIMERS DEMENT, V18, P700, DOI 10.1002/alz.12638
Ge P, 2020, MOL NEURODEGENER, V15, DOI 10.1186/s13024-020-00367-7
GLASS JD, 1993, NEUROLOGY, V43, P2230, DOI 10.1212/WNL.43.11.2230
Gorman AM, 2008, J CELL MOL MED, V12, P2263, DOI 10.1111/j.1582-4934.2008.00402.x
Halliday GM, 2010, ANN NY ACAD SCI, V1184, P188, DOI 10.1111/j.1749-6632.2009.05118.x
Hao LY, 2010, P NATL ACAD SCI USA, V107, P9747, DOI 10.1073/pnas.0911175107
Hardy J, 2002, SCIENCE, V297, P353, DOI 10.1126/science.1072994
Holdorff B, 2013, J NEURAL TRANSM, V120, P509, DOI 10.1007/s00702-013-0984-2
Hong Z, 2010, BRAIN, V133, P713, DOI 10.1093/brain/awq008
Honrath B, 2017, CELL DEATH DISCOV, V3, DOI 10.1038/cddiscovery.2017.76
Hou YJ, 2019, NAT REV NEUROL, V15, P565, DOI 10.1038/s41582-019-0244-7
Hsu LJ, 2000, AM J PATHOL, V157, P401, DOI 10.1016/S0002-9440(10)64553-1
Huang Ming-Bo, 2019, Oncotarget, V10, P5419, DOI 10.18632/oncotarget.27138
Iordanskiy S, 2004, BLOOD, V104, P1867, DOI 10.1182/blood-2004-01-0081
Iordanskiy S, 2004, J VIROL, V78, P9697, DOI 10.1128/JVI.78.18.9697-9704.2004
Iyer K, 2021, CELL STRESS CHAPERON, V26, P743, DOI 10.1007/s12192-021-01223-3
Izquierdo-Useros N, 2010, PLOS PATHOG, V6, DOI 10.1371/journal.ppat.1000740
Jacob RA, 2021, J BIOL CHEM, V297, DOI 10.1016/j.jbc.2021.101042
Jankovic J, 2008, J NEUROL NEUROSUR PS, V79, P368, DOI 10.1136/jnnp.2007.131045
Jin JH, 2006, MOL CELL PROTEOMICS, V5, P1193, DOI 10.1074/mcp.M500382-MCP200
Jubran R, 2017, INT J CANCER, V141, P2329, DOI 10.1002/ijc.30918
Kadowaki H, 2005, CELL DEATH DIFFER, V12, P19, DOI 10.1038/sj.cdd.4401528
KAISER R, 1989, J NEUROL, V236, P157, DOI 10.1007/BF00314332
Kammula EC, 2012, PLOS ONE, V7, DOI 10.1371/journal.pone.0051578
Kaul SC, 2002, EXP GERONTOL, V37, P1157, DOI 10.1016/S0531-5565(02)00135-3
Kim Mi Young, 2012, Cells, V1, P646, DOI 10.3390/cells1030646
Klein C, 2012, CSH PERSPECT MED, V2, DOI 10.1101/cshperspect.a008888
Kotsiopriftis M, 2005, J VIROL, V79, P7255, DOI 10.1128/JVI.79.11.7255-7261.2005
Kouli A, 2018, Exon Publications, P3, DOI [10.15586/codonpublications.parkinsonsdisease.2018.ch1, DOI 10.15586/CODONPUBLICATIONS.PARKINSONSDISEASE.2018.CH1, 10.17305/bjbms.2020.5181]
Kumar M, 2011, J MOL BIOL, V410, P944, DOI 10.1016/j.jmb.2011.04.005
Kumar P, 2007, HUM MOL GENET, V16, P848, DOI 10.1093/hmg/ddm030
Kundel F, 2018, ACS CHEM BIOL, V13, P636, DOI 10.1021/acschembio.7b01039
Lackie RE, 2017, FRONT NEUROSCI-SWITZ, V11, DOI 10.3389/fnins.2017.00254
Larsen NJ, 2011, NEUROSCIENCE, V196, P251, DOI 10.1016/j.neuroscience.2011.08.016
Lecoeur H, 2012, CELL DEATH DIS, V3, DOI 10.1038/cddis.2012.21
Li HM, 2005, FREE RADICAL RES, V39, P1091, DOI 10.1080/10715760500260348
Liu CY, 2018, FRONT CELL NEUROSCI, V12, DOI 10.3389/fncel.2018.00193
Liu Y, 2005, MOL CELL BIOCHEM, V268, P45, DOI 10.1007/s11010-005-2996-1
Liu YX, 2017, SCI REP-UK, V7, DOI 10.1038/srep43097
Londono C, 2012, BIOMOLECULES, V2, P143, DOI 10.3390/biom2010143
Lu WJ, 2011, CELL DEATH DIFFER, V18, P1046, DOI 10.1038/cdd.2010.177
Lubkowska A, 2021, INT J MOL SCI, V22, DOI 10.3390/ijms22179366
Ludtmann MHR, 2018, NAT COMMUN, V9, DOI 10.1038/s41467-018-04422-2
Manczak M, 2006, HUM MOL GENET, V15, P1437, DOI 10.1093/hmg/ddl066
Marino J, 2020, FRONT AGING NEUROSCI, V12, DOI 10.3389/fnagi.2020.00168
Martinez-Vicente M, 2017, FRONT MOL NEUROSCI, V10, DOI 10.3389/fnmol.2017.00064
Mazkereth N, 2016, IMMUNOBIOLOGY, V221, P1395, DOI 10.1016/j.imbio.2016.07.005
McNamara RP, 2018, MBIO, V9, DOI 10.1128/mBio.02344-17
McPhee DA, 1998, J NEUROVIROL, V4, P291, DOI 10.3109/13550289809114530
Miller DJ, 2018, FRONT NEUROSCI-SWITZ, V12, DOI 10.3389/fnins.2018.00821
Montine TJ, 1996, AM J PATHOL, V148, P89
Multhoff G, 2007, METHODS, V43, P229, DOI 10.1016/j.ymeth.2007.06.006
Multhoff G, 2012, FRONT IMMUNOL, V2, DOI 10.3389/fimmu.2011.00098
Mungenast AE, 2016, MOL CELL NEUROSCI, V73, P13, DOI 10.1016/j.mcn.2015.11.010
Na Y, 2016, CANCER RES, V76, P2754, DOI 10.1158/0008-5472.CAN-15-2704
Nelson PT, 2009, J NEUROPATH EXP NEUR, V68, P1, DOI 10.1097/NEN.0b013e3181919a48
New DR, 1998, J BIOL CHEM, V273, P17852, DOI 10.1074/jbc.273.28.17852
Niu XR, 2018, CELL DEATH DIS, V9, DOI 10.1038/s41419-018-1039-2
Obeso JA, 2017, MOVEMENT DISORD, V32, P1264, DOI 10.1002/mds.27115
Oliver D, 2019, CELLS-BASEL, V8, DOI 10.3390/cells8090961
Olivetta E, 2016, CURR DRUG TARGETS, V17, P46, DOI 10.2174/1389450116666151001110126
Osorio C, 2007, NEUROBIOL AGING, V28, P1853, DOI 10.1016/j.neurobiolaging.2006.08.011
Pagani Lucia, 2011, Int J Alzheimers Dis, V2011, P925050, DOI 10.4061/2011/925050
Pan XY, 2018, CELL IMMUNOL, V327, P26, DOI 10.1016/j.cellimm.2018.01.015
Paradis E, 1996, J NEUROSCI, V16, P7533
Park SJ, 2014, J BIOL CHEM, V289, P2195, DOI 10.1074/jbc.M113.492587
Parkinson J, 2002, J NEUROPSYCH CLIN N, V14, P223, DOI 10.1176/appi.neuropsych.14.2.223
Parnetti L, 2013, NAT REV NEUROL, V9, P131, DOI 10.1038/nrneurol.2013.10
Perry SW, 2005, J IMMUNOL, V174, P4333, DOI 10.4049/jimmunol.174.7.4333
Picone P, 2014, OXID MED CELL LONGEV, V2014, DOI 10.1155/2014/780179
Poewe W, 2002, EUR J NEUROL, V9, P23, DOI 10.1046/j.1468-1331.9.s3.3.x
Priyanka, 2020, J NEUROINFLAMM, V17, DOI 10.1186/s12974-020-01912-3
Pujhari S, 2019, EMERG MICROBES INFEC, V8, P8, DOI 10.1080/22221751.2018.1557988
Putatunda R, 2019, AIDS REV, V21, P11, DOI 10.24875/AIDSRev.19000003
Qu MY, 2012, NEUROSCI RES, V72, P94, DOI 10.1016/j.neures.2011.09.009
Qu MY, 2011, BRAIN RES, V1368, P336, DOI 10.1016/j.brainres.2010.10.068
Ran QT, 2000, BIOCHEM BIOPH RES CO, V275, P174, DOI 10.1006/bbrc.2000.3237
Repici M, 2019, J CLIN MED, V8, DOI 10.3390/jcm8091377
Rivera J, 2019, PLOS ONE, V14, DOI 10.1371/journal.pone.0225760
Ruan LH, 2017, NATURE, V543, P443, DOI 10.1038/nature21695
San Gil R, 2017, MOL NEURODEGENER, V12, DOI 10.1186/s13024-017-0208-6
Saribas AS, 2017, CELL DEATH DIS, V8, DOI 10.1038/cddis.2016.467
Savitt JM, 2006, J CLIN INVEST, V116, P1744, DOI 10.1172/JCI29178
Sayre LM, 1997, J NEUROCHEM, V68, P2092
SCHAPIRA AHV, 1989, LANCET, V1, P1269, DOI 10.1016/S0140-6736(89)92366-0
Schopf FH, 2017, NAT REV MOL CELL BIO, V18, P345, DOI 10.1038/nrm.2017.20
Shelton MN, 2012, J VIROL, V86, P406, DOI 10.1128/JVI.05720-11
Singh AP, 2018, NEUROMOL MED, V20, P83, DOI 10.1007/s12017-017-8475-5
Siracusa R, 2019, FRONT PHARMACOL, V10, DOI 10.3389/fphar.2019.01114
Smith MA, 1997, J NEUROSCI, V17, P2653
Song J, 2014, INT J MOL SCI, V15, P2119, DOI 10.3390/ijms15022119
Starenki D, 2019, INT J MOL SCI, V20, DOI 10.3390/ijms20092069
Sweeney P, 2017, TRANSL NEURODEGENER, V6, DOI 10.1186/s40035-017-0077-5
Taha EA, 2019, INT J MOL SCI, V20, DOI 10.3390/ijms20184588
Tai-Nagara I, 2014, BLOOD, V123, P41, DOI 10.1182/blood-2013-06-508333
Tang XL, 2020, SCI REP-UK, V10, DOI 10.1038/s41598-020-70950-x
Taoufik E, 2018, OPEN BIOL, V8, DOI 10.1098/rsob.180138
Teodorof-Diedrich Carmen, 2020, J Virol, V94, DOI 10.1128/JVI.00924-20
[truncated: 63,122 more rows]
